# Supplementary material for: Massively parallel sequencing of the mouse exome to accurately identify rare, induced mutations: an immediate source for thousands of new mouse models
Source: Open Biol. 2012 May;2(5):120061. doi: 10.1098/rsob.120061 (PMC3376740; doi:10.1098/rsob.120061)
Supplement: Supplemental Table S1 [file rsob120061-s1.xls]

## Sheet: Suppl Table S1
Supplemental Table S1 - Mutant mouse strains and sequencing metrics
Sample identifier	Replicate	Total reads sequenced	Aligned as pair	Aligned to CCDS	On-target efficiency	Capture vendor
Nimbus G3 sibling	bio	57232724	56702505	25183326	0.444131	Agilent
Nimbus G2 parent female	bio	58653829	58139599	25271088	0.434662	Agilent
Nimbus G2 parent male	bio	50638668	49852761	21482345	0.430916	Agilent
Nimbus G3 proband	tech rep 1	59014739	58400128	26290541	0.45018	Agilent
Nimbus G3 proband	tech rep 2	54217557	53588888	23795956	0.444046	Agilent
Nimbus G3 proband	tech rep 3	54008262	53450123	23857315	0.446347	Agilent
ENU16CH51a	N/A	82187929	79604683	33602512	0.422117	Agilent
ENU14CH48	N/A	87241559	83835639	44445047	0.530145	NG
ENU16NI24a	N/A	53375592	53014231	24621618	0.464434	NG
ENU18CH65a	N/A	63088798	62485274	30282996	0.484642	NG
ENU15CH72a	N/A	66298404	65860259	27472674	0.417136	NG
ENU16CH71a	N/A	69850518	69506194	27060773	0.389329	NG
ENU14CH36b	N/A	94627836	77451634	36270958	0.468305	Agilent
ENU16NI19a	N/A	101298442	78268385	38296604	0.489299	Agilent
ENU16CH17a	N/A	115991098	74671754	34702866	0.464739	Agilent
ENU16CH85a	N/A	75049709	74621289	27301206	0.365864	NG
ENU16NI3b	N/A	83559003	78986011	44682213	0.565698	NG
