# Supplementary material for: Massively parallel sequencing of the mouse exome to accurately identify rare, induced mutations: an immediate source for thousands of new mouse models
Source: Open Biol. 2012 May;2(5):120061. doi: 10.1098/rsob.120061 (PMC3376740; doi:10.1098/rsob.120061)
Supplement: Supplemental Table S2 [file rsob120061-s2.xls]

## Sheet: Suppl Table S2
Supplemental Table S2 - Summary of cummulative filters and variant calls
Sample	Pass Individual Filter Steps						Pass Cummulative Filter Variants
	Raw variants*	CCDS Exon	Splice Site**	Non-syn	Not in dbSNP	Not Common Variant	Filtered Variants	Hom	Het	Median Quality
Nimbus G3 sibling	10785	657	46	437	579	112	52	4	48	39.5
Nimbus G2 parent female	7061	650	43	437	571	100	41	0	41	39
Nimbus G2 parent male	10595	684	50	460	611	116	57	1	56	39
Nimbus G3 proband	10261	643	52	428	576	100	42	3	39	39
Nimbus G3 proband	10409	665	46	445	589	113	48	4	44	39
Nimbus G3 proband	10414	670	47	442	597	104	44	4	40	39.25
ENU16CH51a	19379	582	43	391	506	68	53	3	50	38
ENU14CH48	6656	523	56	354	474	143	69	7	62	36
ENU16NI24a	5187	657	44	446	582	76	54	10	44	40
ENU18CH65a	10207	689	55	454	616	85	59	12	47	39
ENU15CH72a	6059	533	44	351	455	17	11	0	11	39
ENU16CH71a	7602	606	43	406	525	53	40	10	30	39
ENU14CH36b	9053	534	39	359	462	48	35	14	21	35
ENU16NI19a	11810	559	43	370	490	63	38	6	32	33
ENU16CH17a	7317	513	41	352	449	68	48	3	45	31
G1_1	10463	713	61	494	677	91	58	3	55	37
G1_2	11834	721	67	487	693	112	59	0	59	37
G1_3	11396	722	63	505	694	136	81	2	79	37
G1_4	9349	738	61	505	684	102	54	0	54	37
G1_5	13404	877	68	614	835	247	75	1	74	37
G1_6	10328	673	52	464	631	84	42	0	42	37
G1_7	9050	744	65	525	692	107	71	3	68	37
G1_8	8929	723	59	496	664	79	46	0	46	37
* - including non-coding and intergenic variants
** - within 10bp of either exon end
