# Supplementary material for: Massively parallel sequencing of the mouse exome to accurately identify rare, induced mutations: an immediate source for thousands of new mouse models
Source: Open Biol. 2012 May;2(5):120061. doi: 10.1098/rsob.120061 (PMC3376740; doi:10.1098/rsob.120061)
Supplement: Supplemental Table S3 [file rsob120061-s3.xls]

## Sheet: Suppl Table S3
Supplemental Table S3 - G1 mutations with PolyPhen2 scores
Chr	Coord	Sample_Id	Ref_base	Var_base	Amino Acid Change	Read Depth at Mutation	Quality Score at Mutation	PolyPhen2 Score	PolyPhen2 Category	Gene Symbol	CCDS_ID	EnsEMBL Gene Id	Gene Ontology Categories	PolyPhen2_data_(chr:coord:nt_change:prot_id:aa_coord:ref_aa:codon:ref_nt:strand:ccds_transcript)
1	122238247	IGL00088	G	T	G->C	295	37	1	probablydamaging	C1ql2	CCDS15233.1	ENSMUSG00000036907	complement component 1, q subcomponent-like 2 Gene [Source:MGI Symbol;Acc:MGI:3032521]	1:122238247:G->T:Q8CFR0:185:G:GGC:G:0:+:CCDS15233.1
1	182893219	IGL00091	C	T	T->M	21	37	1	probablydamaging	Tmem63a	CCDS15578.1	ENSMUSG00000026519	transmembrane protein 63a Gene [Source:MGI Symbol;Acc:MGI:2384789]	1:182893219:C->T:Q91YT8:437:T:ACG:C:1:+:CCDS15578.1
1	186722482	IGL00095	A	G	V->A	98	36	1	probablydamaging	Mark1	CCDS35817.1	ENSMUSG00000026620	MAP/microtubule affinity-regulating kinase 1 Gene [Source:MGI Symbol;Acc:MGI:2664902]	1:186722482:A->G:Q8VHJ5:770:V:GAC:A:1:-:CCDS35817.1_NO_MAP
2	23393151	IGL00094	A	T	V->E	34	37	1	probablydamaging	Spopl	CCDS15730.1	ENSMUSG00000026771	speckle-type POZ protein-like Gene [Source:MGI Symbol;Acc:MGI:1924107]	2:23393151:A->T:Q2M2N2:163:V:CAC:A:1:-:CCDS15730.1_NO_MAP
2	32115189	IGL00087	A	T	V->D	109	30	1	probablydamaging	Uck1	CCDS15909.2	ENSMUSG00000002550	uridine-cytidine kinase 1 Gene [Source:MGI Symbol;Acc:MGI:98904]	2:32115189:A->T:P52623:60:V:GAC:A:1:-:ENSMUST00000113405
2	69345836	IGL00094	T	A	D->V	68	37	1	probablydamaging	Lrp2	CCDS38135.1	ENSMUSG00000027070	low density lipoprotein receptor-related protein 2 Gene [Source:MGI Symbol;Acc:MGI:95794]	2:69345836:T->A:A2ARV4:1219:D:ATC:T:1:-:CCDS38135.1
2	73157395	IGL00091	C	A	A->D	18	36	1	probablydamaging	Scrn3	CCDS16128.1	ENSMUSG00000008226	secernin 3 Gene [Source:MGI Symbol;Acc:MGI:1921866]	2:73157395:C->A:Q3TMH2:126:A:GCT:C:1:+:CCDS16128.1
2	87298084	IGL00094	T	A	V->E	144	35	1	probablydamaging	Olfr1126	CCDS16292.1	ENSMUSG00000058194	olfactory receptor 1126 Gene [Source:MGI Symbol;Acc:MGI:3030960]	2:87298084:T->A:Q7TR49:254:V:GTG:T:1:+:CCDS16292.1
2	104311336	IGL00090	C	A	V->L	86	33	1	probablydamaging	Hipk3	CCDS16489.1	ENSMUSG00000027177	homeodomain interacting protein kinase 3 Gene [Source:MGI Symbol;Acc:MGI:1314882]	2:104311336:C->A:Q9ERH7:223:V:TAC:C:2:-:CCDS16489.1_NO_MAP
2	112191491	IGL00092	T	G	W->G	53	39	1	probablydamaging	Slc12a6	CCDS16551.1,CCDS16552.1	ENSMUSG00000027130	solute carrier family 12, member 6 Gene [Source:MGI Symbol;Acc:MGI:2135960]	2:112191491:T->G:Q924N4:649:W:TGG:T:0:+:CCDS16552.1_NO_MAP
3	51242327	IGL00088	T	A	V->D	82	39	1	probablydamaging	Naa15	CCDS17340.1	ENSMUSG00000063273	N(alpha)-acetyltransferase 15, NatA auxiliary subunit Gene [Source:MGI Symbol;Acc:MGI:1922088]	3:51242327:T->A:Q80UM3:69:V:GTT:T:1:+:CCDS17340.1_NO_MAP
4	104351415	IGL00087	G	A	V->M	77	37	1	probablydamaging	Dab1	CCDS18413.1	ENSMUSG00000028519	disabled homolog 1 (Drosophila) Gene [Source:MGI Symbol;Acc:MGI:108554]	4:104351415:G->A:P97318:139:V:GTG:G:0:+:CCDS18413.1_NO_MAP
4	133913934	IGL00088	T	C	K->E	28	38.5	1	probablydamaging	Extl1	CCDS18770.1	ENSMUSG00000028838	exostoses (multiple)-like 1 Gene [Source:MGI Symbol;Acc:MGI:1888742]	4:133913934:T->C:Q9JKV7:596:K:CTT:T:2:-:CCDS18770.1_NO_MAP
4	137084735	IGL00089	G	A	G->R	91	36	1	probablydamaging	Hspg2	CCDS51333.1	ENSMUSG00000028763	perlecan (heparan sulfate proteoglycan 2) Gene [Source:MGI Symbol;Acc:MGI:96257]	4:137084735:G->A:B1B0C7:1413:G:GGG:G:0:+:ENSMUST00000030547
4	151395503	IGL00095	T	C	H->R	35	37	1	probablydamaging	Zbtb48	CCDS38982.1	ENSMUSG00000028952	zinc finger and BTB domain containing 48 Gene [Source:MGI Symbol;Acc:MGI:2140248]	4:151395503:T->C:Q1H9T6:418:H:GTG:T:1:-:CCDS38982.1
5	15718762	IGL00091	T	A	F->L	63	37	1	probablydamaging	Cacna2d1	CCDS51422.1,CCDS51423.1,CCDS51421.1,CCDS19096.1	ENSMUSG00000040118	calcium channel, voltage-dependent, alpha2/delta subunit 1 Gene [Source:MGI Symbol;Acc:MGI:88295]	5:15718762:T->A:O08532:155:F:TTT:T:2:+:CCDS51421.1
5	125308973	IGL00088	G	A	G->S	75	39	1	probablydamaging	Dnahc10	CCDS51649.1	ENSMUSG00000038011	dynein, axonemal, heavy chain 10 Gene [Source:MGI Symbol;Acc:MGI:1860299]	5:125308973:G->A:D3YYQ8:4161:G:GGC:G:0:+:CCDS51649.1
5	138740366	IGL00095	C	T	T->M	129	35	1	probablydamaging	Stag3	CCDS39344.1	ENSMUSG00000036928	stromal antigen 3 Gene [Source:MGI Symbol;Acc:MGI:1355311]	5:138740366:C->T:O70576:577:T:ACG:C:1:+:CCDS39344.1_NO_MAP
6	38098517	IGL00095	G	A	R->C	64	36	1	probablydamaging	D630045J12Rik	CCDS51749.1	ENSMUSG00000063455	RIKEN cDNA D630045J12 gene Gene [Source:MGI Symbol;Acc:MGI:2669829]	6:38098517:G->A:Q68FD9:1521:R:GCG:G:2:-:CCDS51749.1
7	10754445	IGL00088	G	T	H->Q	442	39	1	probablydamaging	AC154902.1	CCDS52008.1	ENSMUSG00000091930	vomeronasal 2, receptor 52 [Source:RefSeq peptide;Acc:NP_001098661]	7:10754445:G->T:E9PWC6:468:H:GTG:G:0:-:CCDS52008.1
7	26168571	IGL00094	T	C	T->A	53	34	1	probablydamaging	Lipe	CCDS20982.1,CCDS20981.1	ENSMUSG00000003123	lipase, hormone sensitive Gene [Source:MGI Symbol;Acc:MGI:96790]	7:26168571:T->C:P54310:454:T:GGT:T:2:-:CCDS20982.1
7	86986872	IGL00089	A	T	L->Q	134	36	1	probablydamaging	Anpep	CCDS21388.1	ENSMUSG00000039062	alanyl (membrane) aminopeptidase Gene [Source:MGI Symbol;Acc:MGI:96749]	7:86986872:A->T:P97449:89:L:CAG:A:1:-:CCDS21388.1
7	135278840	IGL00089	T	G	M->R	99	37	1	probablydamaging	Itgax	CCDS40150.1	ENSMUSG00000030789	integrin alpha X Gene [Source:MGI Symbol;Acc:MGI:96609]	7:135278840:T->G:Q9QXH4:352:M:ATG:T:1:+:CCDS40150.1
8	3940339	IGL00089	A	T	C->S	48	37	1	probablydamaging	Cd209c	CCDS22078.1	ENSMUSG00000040165	CD209c antigen Gene [Source:MGI Symbol;Acc:MGI:2157945]	8:3940339:A->T:Q91ZW9:160:C:ACA:A:2:-:CCDS22078.1
8	75361396	IGL00095	C	T	R->Q	98	37	1	probablydamaging	Large	CCDS22420.1	ENSMUSG00000004383	like-glycosyltransferase Gene [Source:MGI Symbol;Acc:MGI:1342270]	8:75361396:C->T:Q9Z1M7:547:R:TCG:C:1:-:CCDS22420.1
9	14130124	IGL00090	C	G	R->G	27	24	1	probablydamaging	Sesn3	CCDS22820.1	ENSMUSG00000032009	sestrin 3 Gene [Source:MGI Symbol;Acc:MGI:1922997]	9:14130124:C->G:Q9CYP7:485:R:CGA:C:0:+:CCDS22820.1
9	14507541	IGL00091	A	T	D->E	91	38	1	probablydamaging	Piwil4	CCDS22824.1	ENSMUSG00000036912	piwi-like homolog 4 (Drosophila) Gene [Source:MGI Symbol;Acc:MGI:3041167]	9:14507541:A->T:Q8CGT6:786:D:ATC:A:0:-:ENSMUST00000115644
9	22054026	IGL00095	C	A	C->F	10	39	1	probablydamaging	Zfp599	CCDS40561.1	ENSMUSG00000062794	zinc finger protein 599 Gene [Source:MGI Symbol;Acc:MGI:2679006]	9:22054026:C->A:E9PWP1:429:C:ACA:C:1:-:CCDS40561.1
9	30761085	IGL00091	C	A	T->K	66	37	1	probablydamaging	Adamts8	CCDS22946.1	ENSMUSG00000031994	a disintegrin-like and metallopeptidase (reprolysin type) with thrombospondin type 1 motif, 8 Gene [Source:MGI Symbol;Acc:MGI:1353468]	9:30761085:C->A:P57110:429:T:ACA:C:1:+:CCDS22946.1_NO_MAP
9	41782177	IGL00087	A	C	N->K	53	39	1	probablydamaging	Sorl1	CCDS40594.1	ENSMUSG00000049313	sortilin-related receptor, LDLR class A repeats-containing Gene [Source:MGI Symbol;Acc:MGI:1202296]	9:41782177:A->C:O88307:2070:N:ATT:A:0:-:CCDS40594.1_NO_MAP
9	78464776	IGL00092	T	G	V->G	39	36	1	probablydamaging	Cd109	CCDS23365.1	ENSMUSG00000046186	CD109 antigen Gene [Source:MGI Symbol;Acc:MGI:2445221]	9:78464776:T->G:Q8R422:55:V:GTC:T:1:+:CCDS23365.1
10	7482602	IGL00089	T	A	M->K	90	39	1	probablydamaging	Katna1	CCDS23689.2	ENSMUSG00000019794	katanin p60 (ATPase-containing) subunit A1 Gene [Source:MGI Symbol;Acc:MGI:1344353]	10:7482602:T->A:Q9WV86:433:M:ATG:T:1:+:CCDS23689.2_NO_MAP
10	38792611	IGL00091	A	C	S->R	150	37	1	probablydamaging	Lama4	CCDS35882.1	ENSMUSG00000019846	laminin, alpha 4 Gene [Source:MGI Symbol;Acc:MGI:109321]	10:38792611:A->C:P97927:855:S:AGC:A:0:+:CCDS35882.1
10	92689516	IGL00087	T	A	V->D	102	37	1	probablydamaging	Cdk17	CCDS48670.1	ENSMUSG00000020015	cyclin-dependent kinase 17 Gene [Source:MGI Symbol;Acc:MGI:97517]	10:92689516:T->A:Q8K0D0:290:V:GTC:T:1:+:CCDS48670.1
10	127678764	IGL00091	T	C	L->P	81	37	1	probablydamaging	Timeless	CCDS24266.1,CCDS48724.1,CCDS48725.1	ENSMUSG00000039994	timeless homolog (Drosophila) Gene [Source:MGI Symbol;Acc:MGI:1321393]	10:127678764:T->C:Q9R1X4:219:L:CTG:T:1:+:CCDS24266.1
10	129402860	IGL00089	T	A	R->W	153	39	1	probablydamaging	Olfr819	CCDS48734.1	ENSMUSG00000091646	olfactory receptor 819 Gene [Source:MGI Symbol;Acc:MGI:3030653]	10:129402860:T->A:E9PVJ7:299:R:CCT:T:2:-:CCDS48734.1
11	4926309	IGL00090	C	G	R->G	54	28.5	1	probablydamaging	Ap1b1	CCDS36100.1	ENSMUSG00000009090	adaptor protein complex AP-1, beta 1 subunit Gene [Source:MGI Symbol;Acc:MGI:1096368]	11:4926309:C->G:O35643:445:R:CGA:C:0:+:CCDS36100.1_NO_MAP
11	70327100	IGL00089	A	T	N->K	200	36.5	1	probablydamaging	Vmo1	CCDS24951.1	ENSMUSG00000020830	vitelline membrane outer layer 1 homolog (chicken) Gene [Source:MGI Symbol;Acc:MGI:2685587]	11:70327100:A->T:Q5SXG7:192:N:ATT:A:0:-:CCDS24951.1
11	121692460	IGL00091	T	A	Y->N	95	36	1	probablydamaging	Ptchd3	CCDS49014.1	ENSMUSG00000039198	patched domain containing 3 Gene [Source:MGI Symbol;Acc:MGI:1921925]	11:121692460:T->A:Q0EEE2:282:Y:TAC:T:0:+:CCDS49014.1
12	5031399	IGL00088	A	G	R->G	86	39	1	probablydamaging	Atad2b	CCDS49020.1	ENSMUSG00000052812	ATPase family, AAA domain containing 2B Gene [Source:MGI Symbol;Acc:MGI:2444798]	12:5031399:A->G:E9Q166:1051:R:AGG:A:0:+:CCDS49020.1
12	77234883	IGL00094	A	T	L->H	214	36	1	probablydamaging	Esr2	CCDS25988.1,CCDS25987.1	ENSMUSG00000021055	estrogen receptor 2 (beta) Gene [Source:MGI Symbol;Acc:MGI:109392]	12:77234883:A->T:O08537:417:L:GAG:A:1:-:CCDS25988.1_NO_MAP
13	3642722	IGL00088	T	G	V->G	198	36	1	probablydamaging	Asb13	CCDS36582.1	ENSMUSG00000033781	ankyrin repeat and SOCS box-containing 13 Gene [Source:MGI Symbol;Acc:MGI:2145525]	13:3642722:T->G:Q8VBX0:78:V:GTG:T:1:+:CCDS36582.1
13	13568659	IGL00092	A	G	N->D	75	39	1	probablydamaging	Nid1	CCDS26244.1	ENSMUSG00000005397	nidogen 1 Gene [Source:MGI Symbol;Acc:MGI:97342]	13:13568659:A->G:P10493:505:N:AAT:A:0:+:CCDS26244.1_NO_MAP
13	32326259	IGL00091	G	A	S->L	60	37	1	probablydamaging	Gmds	CCDS26426.1	ENSMUSG00000038372	GDP-mannose 4, 6-dehydratase Gene [Source:MGI Symbol;Acc:MGI:1891112]	13:32326259:G->A:Q8K0C9:37:S:CGA:G:1:-:CCDS26426.1
13	49716407	IGL00091	A	G	Y->C	245	39	1	probablydamaging	Ogn,Cenpp	CCDS26505.1,CCDS26501.1	ENSMUSG00000021390,ENSMUSG00000021391	osteoglycin Gene [Source:MGI Symbol;Acc:MGI:109278],centromere protein P Gene [Source:MGI Symbol;Acc:MGI:1913586]	13:49716407:A->G:Q62000:219:Y:TAT:A:1:+:CCDS26505.1
13	59918059	IGL00088	T	C	E->G	148	37	1	probablydamaging	Zcchc6	CCDS36689.1	ENSMUSG00000035248	zinc finger, CCHC domain containing 6 Gene [Source:MGI Symbol;Acc:MGI:2387179]	13:59918059:T->C:Q5BLK4:221:E:CTC:T:1:-:ENSMUST00000079643
13	113337686	IGL00095	A	T	I->N	43	39	1	probablydamaging	Il31ra	CCDS36781.1	ENSMUSG00000050377	interleukin 31 receptor A Gene [Source:MGI Symbol;Acc:MGI:2180511]	13:113337686:A->T:Q8K5B1:120:I:AAT:A:1:-:CCDS36781.1_NO_MAP
14	57390548	IGL00091	A	G	L->P	158	38	1	probablydamaging	Pspc1	CCDS27151.1	ENSMUSG00000021938	paraspeckle protein 1 Gene [Source:MGI Symbol;Acc:MGI:1913895]	14:57390548:A->G:Q8R326:222:L:TAG:A:1:-:CCDS27151.1
15	54091397	IGL00094	T	A	H->L	27	36	1	probablydamaging	Tnfrsf11b	CCDS27468.1	ENSMUSG00000063727	tumor necrosis factor receptor superfamily, member 11b (osteoprotegerin) Gene [Source:MGI Symbol;Acc:MGI:109587]	15:54091397:T->A:O08712:121:H:GTG:T:1:-:CCDS27468.1
15	101359166	IGL00092	T	G	D->A	219	37	1	probablydamaging	Krt84	CCDS27853.1	ENSMUSG00000044294	keratin 84 Gene [Source:MGI Symbol;Acc:MGI:96700]	15:101359166:T->G:Q99M73:331:D:GTC:T:1:-:CCDS27853.1_NO_MAP
16	36495211	IGL00094	A	G	L->P	7	37	1	probablydamaging	Casr	CCDS28154.1	ENSMUSG00000051980	calcium-sensing receptor Gene [Source:MGI Symbol;Acc:MGI:1351351]	16:36495211:A->G:Q9QY96:861:L:GAG:A:1:-:CCDS28154.1_NO_MAP
16	66882996	IGL00095	A	T	Y->N	13	39	1	probablydamaging	Cadm2	CCDS28270.1,CCDS49885.1	ENSMUSG00000064115	cell adhesion molecule 2 Gene [Source:MGI Symbol;Acc:MGI:2442722]	16:66882996:A->T:Q8BLQ9:65:Y:GTA:A:2:-:ENSMUST00000120594
17	21366562	IGL00089	C	T	T->I	156	39	1	probablydamaging	Vmn1r234	CCDS28435.1	ENSMUSG00000057203	vomeronasal 1 receptor 234 Gene [Source:MGI Symbol;Acc:MGI:2159635]	17:21366562:C->T:Q8R298:258:T:ACC:C:1:+:CCDS28435.1
17	25032315	IGL00089	T	C	L->P	61	33	1	probablydamaging	Mrps34	CCDS28502.1	ENSMUSG00000038880	mitochondrial ribosomal protein S34 Gene [Source:MGI Symbol;Acc:MGI:1930188]	17:25032315:T->C:Q9JIK9:68:L:CTC:T:1:+:CCDS28502.1
17	27243161	IGL00091	C	A	A->D	25	39	1	probablydamaging	Itpr3	CCDS28560.1	ENSMUSG00000042644	inositol 1,4,5-triphosphate receptor 3 Gene [Source:MGI Symbol;Acc:MGI:96624]	17:27243161:C->A:P70227:1261:A:GCT:C:1:+:CCDS28560.1
17	34421475	IGL00089	T	C	H->R	121	39	1	probablydamaging	H2-Aa	CCDS28645.1	ENSMUSG00000036594	histocompatibility 2, class II antigen A, alpha Gene [Source:MGI Symbol;Acc:MGI:95895]	17:34421475:T->C:P04228:31:H:GTG:T:1:-:CCDS28645.1_NO_MAP
17	34518062	IGL00087	A	T	D->V	108	37	1	probablydamaging	Btnl3	CCDS50075.1	ENSMUSG00000062638	butyrophilin-like 3 Gene [Source:MGI Symbol;Acc:MGI:1932027]	17:34518062:A->T:Q7TST0:198:D:GAC:A:1:+:CCDS50075.1_NO_MAP
17	34822574	IGL00094	G	T	G->C	56	36	1	probablydamaging	Tnxb	CCDS28656.1	ENSMUSG00000033327	tenascin XB Gene [Source:MGI Symbol;Acc:MGI:1932137]	17:34822574:G->T:O35452:1246:G:GGC:G:0:+:CCDS28656.1
18	37836251	IGL00087	T	C	F->S	359	34	1	probablydamaging	Pcdhga11	CCDS37781.1	ENSMUSG00000023036	protocadherin gamma subfamily A, 11 Gene [Source:MGI Symbol;Acc:MGI:1935228]	18:37836251:T->C:Q91XY5:701:F:TTC:T:1:+:CCDS37781.1
18	54078657	IGL00094	T	C	Y->H	12	39	1	probablydamaging	Csnk1g3	CCDS37823.1	ENSMUSG00000073563	casein kinase 1, gamma 3 Gene [Source:MGI Symbol;Acc:MGI:1917675]	18:54078657:T->C:Q8C4X2:215:Y:TAC:T:0:+:CCDS37823.1
19	34223776	IGL00091	C	A	C->F	17	36	1	probablydamaging	Ankrd22	CCDS37963.1	ENSMUSG00000024774	ankyrin repeat domain 22 Gene [Source:MGI Symbol;Acc:MGI:1277101]	19:34223776:C->A:Q9D3J5:48:C:GCA:C:1:-:CCDS37963.1
X	70194643	IGL00087	G	T	G->V	15	36	1	probablydamaging	Nsdhl	CCDS30190.1	ENSMUSG00000031349	NAD(P) dependent steroid dehydrogenase-like Gene [Source:MGI Symbol;Acc:MGI:1099438]	X:70194643:G->T:Q9R1J0:125:G:GGA:G:1:+:CCDS30190.1
1	53887581	IGL00092	A	G	V->A	136	37	0.999	probablydamaging	Hecw2	CCDS14956.1	ENSMUSG00000042807	HECT, C2 and WW domain containing E3 ubiquitin protein ligase 2 Gene [Source:MGI Symbol;Acc:MGI:2685817]	1:53887581:A->G:Q6I6G8:1444:V:CAC:A:1:-:CCDS14956.1
1	173523582	IGL00090	A	T	I->N	79	36	0.999	probablydamaging	Ly9	CCDS35779.1	ENSMUSG00000004707	lymphocyte antigen 9 Gene [Source:MGI Symbol;Acc:MGI:96885]	1:173523582:A->T:Q01965:624:I:GAT:A:1:-:CCDS35779.1
2	125150683	IGL00090	A	C	I->M	49	39	0.999	probablydamaging	Fbn1	CCDS16676.1	ENSMUSG00000027204	fibrillin 1 Gene [Source:MGI Symbol;Acc:MGI:95489]	2:125150683:A->C:Q61554:2016:I:AAT:A:0:-:CCDS16676.1_NO_MAP
2	158100532	IGL00092	T	A	V->E	91	36	0.999	probablydamaging	Bpi	CCDS16987.1	ENSMUSG00000052922	bactericidal permeablility increasing protein Gene [Source:MGI Symbol;Acc:MGI:3045315]	2:158100532:T->A:Q67E05:371:V:GTG:T:1:+:ENSMUST00000109499
3	35708298	IGL00089	A	G	D->G	143	38	0.999	probablydamaging	Atp11b	CCDS38414.1	ENSMUSG00000037400	ATPase, class VI, type 11B Gene [Source:MGI Symbol;Acc:MGI:1923545]	3:35708298:A->G:E9Q0M7:407:D:GAT:A:1:+:ENSMUST00000108186
5	142973876	IGL00095	A	G	S->P	35	34	0.999	probablydamaging	Radil	CCDS19827.1	ENSMUSG00000029576	Ras association and DIL domains Gene [Source:MGI Symbol;Acc:MGI:2443088]	5:142973876:A->G:Q69Z89:539:S:TGA:A:2:-:ENSMUST00000085758
7	93418179	IGL00095	T	C	N->S	208	37	0.999	probablydamaging	Olfr310	CCDS21423.1	ENSMUSG00000057540	olfactory receptor 310 Gene [Source:MGI Symbol;Acc:MGI:3030144]	7:93418179:T->C:B2RVZ1:40:N:GTT:T:1:-:CCDS21423.1
7	116951968	IGL00094	T	C	T->A	64	37	0.999	probablydamaging	Scube2	CCDS21740.2	ENSMUSG00000007279	signal peptide, CUB domain, EGF-like 2 Gene [Source:MGI Symbol;Acc:MGI:1928765]	7:116951968:T->C:Q9JJS0:789:T:AGT:T:2:-:ENSMUST00000007423
7	147877335	IGL00094	A	T	H->L	410	35	0.999	probablydamaging	Olfr45	CCDS21983.1	ENSMUSG00000066122	olfactory receptor 45 Gene [Source:MGI Symbol;Acc:MGI:1333826]	7:147877335:A->T:Q8VGM1:177:H:CAC:A:1:+:CCDS21983.1
8	125877959	IGL00091	A	G	D->G	92	35	0.999	probablydamaging	Spire2	CCDS22754.1	ENSMUSG00000010154	spire homolog 2 (Drosophila) Gene [Source:MGI Symbol;Acc:MGI:2446256]	8:125877959:A->G:Q8K1S6:114:D:GAC:A:1:+:CCDS22754.1
10	109278789	IGL00095	T	C	T->A	68	37	0.999	probablydamaging	Nav3	CCDS36054.1	ENSMUSG00000020181	neuron navigator 3 Gene [Source:MGI Symbol;Acc:MGI:2183703]	10:109278789:T->C:Q80TN7:666:T:CGT:T:2:-:CCDS36054.1_NO_MAP
11	104183799	IGL00090	C	T	S->L	29	37	0.999	probablydamaging	Mapt	CCDS25527.1,CCDS25528.1	ENSMUSG00000018411	microtubule-associated protein tau Gene [Source:MGI Symbol;Acc:MGI:97180]	11:104183799:C->T:P10637:283:S:TCG:C:1:+:CCDS25528.1_NO_MAP
13	32908198	IGL00089	A	G	N->D	62	37	0.999	probablydamaging	Wrnip1	CCDS26427.1	ENSMUSG00000021400	Werner helicase interacting protein 1 Gene [Source:MGI Symbol;Acc:MGI:1926153]	13:32908198:A->G:Q91XU0:440:N:AAT:A:0:+:CCDS26427.1
17	35830004	IGL00091	C	A	A->S	19	37	0.999	probablydamaging	Ddr1	CCDS28703.1,CCDS37603.1	ENSMUSG00000003534	discoidin domain receptor family, member 1 Gene [Source:MGI Symbol;Acc:MGI:99216]	17:35830004:C->A:Q03146:73:A:AGC:C:2:-:CCDS28703.1
18	20554977	IGL00087	C	T	T->I	91	38	0.999	probablydamaging	Dsg1b	CCDS29081.1	ENSMUSG00000061928	desmoglein 1 beta Gene [Source:MGI Symbol;Acc:MGI:2664357]	18:20554977:C->T:Q7TSF1:326:T:ACA:C:1:+:CCDS29081.1
18	38122288	IGL00094	G	C	S->C	55	37	0.999	probablydamaging	Fchsd1	CCDS37786.1	ENSMUSG00000038524	FCH and double SH3 domains 1 Gene [Source:MGI Symbol;Acc:MGI:2441771]	18:38122288:G->C:Q6PFY1:599:S:AGA:G:1:-:CCDS37786.1
2	35899975	IGL00095	T	C	D->G	26	39	0.998	probablydamaging	Ndufa8	CCDS15967.1	ENSMUSG00000026895	NADH dehydrogenase (ubiquinone) 1 alpha subcomplex, 8 Gene [Source:MGI Symbol;Acc:MGI:1915625]	2:35899975:T->C:Q9DCJ5:37:D:ATC:T:1:-:CCDS15967.1
2	158246592	IGL00094	T	C	W->R	15	37	0.998	probablydamaging	Ralgapb	CCDS50786.1	ENSMUSG00000027652	Ral GTPase activating protein, beta subunit (non-catalytic) Gene [Source:MGI Symbol;Acc:MGI:2444531]	2:158246592:T->C:Q8BQZ4:5:W:TGG:T:0:+:CCDS50786.1_NO_MAP
2	162757443	IGL00087	G	T	V->F	68	34	0.998	probablydamaging	Srsf6	CCDS17002.1	ENSMUSG00000016921	serine/arginine-rich splicing factor 6 Gene [Source:MGI Symbol;Acc:MGI:1915246]	2:162757443:G->T:Q3TWW8:13:V:GTC:G:0:+:CCDS17002.1
8	72656528	IGL00090	A	G	Y->C	60	35	0.998	probablydamaging	Nr2c2ap	CCDS40366.1	ENSMUSG00000071078	nuclear receptor 2C2-associated protein Gene [Source:MGI Symbol;Acc:MGI:1922942]	8:72656528:A->G:Q3TV70:93:Y:TAC:A:1:+:CCDS40366.1
10	84302944	IGL00094	T	A	L->Q	25	35	0.998	probablydamaging	Rfx4	CCDS24083.1,CCDS24082.1	ENSMUSG00000020037	regulatory factor X, 4 (influences HLA class II expression) Gene [Source:MGI Symbol;Acc:MGI:1918387]	10:84302944:T->A:Q7TNK1:187:L:CTA:T:1:+:CCDS24082.1
11	23396837	IGL00089	T	C	E->G	141	36	0.998	probablydamaging	Ahsa2	CCDS24476.1	ENSMUSG00000020288	AHA1, activator of heat shock protein ATPase homolog 2 (yeast) Gene [Source:MGI Symbol;Acc:MGI:1916133]	11:23396837:T->C:Q8N9S3:42:E:CTC:T:1:-:CCDS24476.1
11	59426823	IGL00090	A	T	Y->F	132	36	0.998	probablydamaging	Olfr225	CCDS48810.1	ENSMUSG00000044061	olfactory receptor 225 Gene [Source:MGI Symbol;Acc:MGI:3030059]	11:59426823:A->T:E9PWF9:119:Y:TAC:A:1:+:CCDS48810.1
17	55732006	IGL00091	T	C	E->G	198	38	0.998	probablydamaging	AC182748.2	CCDS50146.1	ENSMUSG00000091504	vomeronasal 2, receptor 118 [Source:RefSeq peptide;Acc:NP_001098052]	17:55732006:T->C:E9Q1C1:732:E:TTC:T:1:-:CCDS50146.1
19	38820278	IGL00090	A	G	Q->R	41	37	0.998	probablydamaging	Plce1	CCDS37973.1	ENSMUSG00000024998	phospholipase C, epsilon 1 Gene [Source:MGI Symbol;Acc:MGI:1921305]	19:38820278:A->G:Q8K4S1:1544:Q:CAA:A:1:+:CCDS37973.1_NO_MAP
19	60543584	IGL00094	A	T	V->E	50	33.5	0.998	probablydamaging	Prlhr	CCDS29940.1	ENSMUSG00000045052	prolactin releasing hormone receptor Gene [Source:MGI Symbol;Acc:MGI:2135956]	19:60543584:A->T:Q6VMN6:149:V:CAC:A:1:-:CCDS29940.1_NO_MAP
3	75053164	IGL00091	T	C	Y->C	105	39	0.997	probablydamaging	Serpini2	CCDS17413.1	ENSMUSG00000034139	serine (or cysteine) peptidase inhibitor, clade I, member 2 Gene [Source:MGI Symbol;Acc:MGI:1915181]	3:75053164:T->C:Q9JK88:327:Y:ATA:T:1:-:CCDS17413.1
7	114336016	IGL00089	T	C	L->P	50	37	0.996	probablydamaging	Nlrp14	CCDS21688.1	ENSMUSG00000016626	NLR family, pyrin domain containing 14 Gene [Source:MGI Symbol;Acc:MGI:1924108]	7:114336016:T->C:Q6B966:798:L:CTG:T:1:+:CCDS21688.1_NO_MAP
14	103622267	IGL00094	A	T	Y->N	57	33	0.996	probablydamaging	Mycbp2	CCDS49559.1	ENSMUSG00000033004	MYC binding protein 2 Gene [Source:MGI Symbol;Acc:MGI:2179432]	14:103622267:A->T:Q7TPH6:1527:Y:GTA:A:2:-:CCDS49559.1_NO_MAP
17	75624678	IGL00091	C	T	H->Y	28	34.5	0.996	probablydamaging	Ltbp1	CCDS37694.1,CCDS28973.1	ENSMUSG00000001870	latent transforming growth factor beta binding protein 1 Gene [Source:MGI Symbol;Acc:MGI:109151]	17:75624678:C->T:Q8CG19:454:H:CAT:C:0:+:CCDS28973.1
2	52271591	IGL00089	T	C	N->S	128	39	0.995	probablydamaging	Arl5a	CCDS16033.1	ENSMUSG00000036093	ADP-ribosylation factor-like 5A Gene [Source:MGI Symbol;Acc:MGI:1922673]	2:52271591:T->C:Q80ZU0:83:N:GTT:T:1:-:CCDS16033.1
7	26077143	IGL00092	C	T	R->C	59	35	0.995	probablydamaging	Cic	CCDS52146.1	ENSMUSG00000005442	capicua homolog (Drosophila) Gene [Source:MGI Symbol;Acc:MGI:1918972]	7:26077143:C->T:Q924A2:2187:R:CGT:C:0:+:ENSMUST00000169266
14	87886023	IGL00092	A	T	I->L	16	39	0.995	probablydamaging	Tdrd3	CCDS27305.2	ENSMUSG00000022019	tudor domain containing 3 Gene [Source:MGI Symbol;Acc:MGI:2444023]	14:87886023:A->T:Q91W18:295:I:ATA:A:0:+:CCDS27305.2_NO_MAP
1	174247680	IGL00094	C	G	R->G	40	34	0.994	probablydamaging	Igsf8	CCDS15511.1	ENSMUSG00000038034	immunoglobulin superfamily, member 8 Gene [Source:MGI Symbol;Acc:MGI:2154090]	1:174247680:C->G:Q8R366:211:R:CGA:C:0:+:CCDS15511.1_NO_MAP
4	98131797	IGL00089	T	C	F->L	220	36	0.994	probablydamaging	Inadl	CCDS18375.1	ENSMUSG00000061859	InaD-like (Drosophila) Gene [Source:MGI Symbol;Acc:MGI:1277960]	4:98131797:T->C:Q63ZW7:633:F:TTT:T:0:+:CCDS18375.1
4	118541892	IGL00090	T	A	Y->N	85	39	0.994	probablydamaging	Olfr1331	CCDS18564.1	ENSMUSG00000073769	olfactory receptor 1331 Gene [Source:MGI Symbol;Acc:MGI:3031165]	4:118541892:T->A:B1ARU9:168:Y:TAT:T:0:+:ENSMUST00000106360
7	18399486	IGL00094	G	A	V->I	194	37	0.994	probablydamaging	Ceacam14	CCDS20864.1	ENSMUSG00000023185	carcinoembryonic antigen-related cell adhesion molecule 14 Gene [Source:MGI Symbol;Acc:MGI:1914334]	7:18399486:G->A:Q78Y72:51:V:GTT:G:0:+:CCDS20864.1
4	8148697	IGL00091	C	A	E->D	39	39	0.993	probablydamaging	Car8	CCDS17954.1	ENSMUSG00000041261	carbonic anhydrase 8 Gene [Source:MGI Symbol;Acc:MGI:88253]	4:8148697:C->A:P28651:140:E:CTC:C:0:-:CCDS17954.1
7	54031308	IGL00089	A	T	I->N	93	39	0.992	probablydamaging	Hps5	CCDS52254.1,CCDS21286.1	ENSMUSG00000014418	Hermansky-Pudlak syndrome 5 homolog (human) Gene [Source:MGI Symbol;Acc:MGI:2180307]	7:54031308:A->T:P59438:446:I:GAT:A:1:-:CCDS21286.1_NO_MAP
11	40550088	IGL00089	A	G	D->G	85	36	0.992	probablydamaging	Nudcd2	CCDS24549.1	ENSMUSG00000020328	NudC domain containing 2 Gene [Source:MGI Symbol;Acc:MGI:1277103]	11:40550088:A->G:Q9CQ48:111:D:GAC:A:1:+:CCDS24549.1
11	77661440	IGL00089	A	G	E->G	57	36	0.992	probablydamaging	Myo18a	CCDS25085.1	ENSMUSG00000000631	myosin XVIIIA Gene [Source:MGI Symbol;Acc:MGI:2667185]	11:77661440:A->G:Q9JMH9:1692:E:GAA:A:1:+:ENSMUST00000108375
5	136262154	IGL00089	T	C	Y->H	159	37	0.991	probablydamaging	Mdh2	CCDS19746.1	ENSMUSG00000019179	malate dehydrogenase 2, NAD (mitochondrial) Gene [Source:MGI Symbol;Acc:MGI:97050]	5:136262154:T->C:P08249:161:Y:TAC:T:0:+:CCDS19746.1
5	139890800	IGL00091	A	G	E->G	40	38.5	0.991	probablydamaging	C130050O18Rik,3110082I17Rik	CCDS39352.1,CCDS51684.1	ENSMUSG00000044092,ENSMUSG00000053553	RIKEN cDNA C130050O18 gene Gene [Source:MGI Symbol;Acc:MGI:2442694],RIKEN cDNA 3110082I17 gene Gene [Source:MGI Symbol;Acc:MGI:1920462]	5:139890800:A->G:Q497Y9:218:E:GAG:A:1:+:CCDS39352.1
11	84779269	IGL00091	C	T	P->S	99	36	0.991	probablydamaging	Car4	CCDS25190.1	ENSMUSG00000000805	carbonic anhydrase 4 Gene [Source:MGI Symbol;Acc:MGI:1096574]	11:84779269:C->T:Q64444:294:P:CCC:C:0:+:CCDS25190.1
X	138103623	IGL00091	C	A	P->H	8	38.5	0.991	probablydamaging	Col4a5	CCDS41154.1	ENSMUSG00000031274	collagen, type IV, alpha 5 Gene [Source:MGI Symbol;Acc:MGI:88456]	X:138103623:C->A:Q63ZW6:1332:P:CCT:C:1:+:CCDS41154.1
2	122024122	IGL00092	T	A	S->R	99	37	0.99	probablydamaging	4933406J08Rik	CCDS50688.1	ENSMUSG00000027229	RIKEN cDNA 4933406J08 gene Gene [Source:MGI Symbol;Acc:MGI:1921651]	2:122024122:T->A:Q9D494:141:S:AGT:T:2:+:CCDS50688.1
3	32418675	IGL00089	T	G	C->G	137	38	0.99	probablydamaging	Zfp639	CCDS17295.1	ENSMUSG00000027667	zinc finger protein 639 Gene [Source:MGI Symbol;Acc:MGI:1915028]	3:32418675:T->G:Q99KZ6:176:C:TGT:T:0:+:CCDS17295.1
6	55918031	IGL00087	T	A	L->Q	103	39	0.99	probablydamaging	Ccdc129	CCDS39493.1	ENSMUSG00000037973	coiled-coil domain containing 129 Gene [Source:MGI Symbol;Acc:MGI:2685304]	6:55918031:T->A:Q14B48:581:L:CTG:T:1:+:CCDS39493.1
15	101777941	IGL00089	G	A	T->I	504	35	0.99	probablydamaging	Krt78	CCDS49736.1	ENSMUSG00000050463	keratin 78 Gene [Source:MGI Symbol;Acc:MGI:1917529]	15:101777941:G->A:E9Q464:622:T:GGT:G:1:-:ENSMUST00000062260
19	10126789	IGL00088	A	T	D->V	94	37	0.989	probablydamaging	Fads3	CCDS29570.1	ENSMUSG00000024664	fatty acid desaturase 3 Gene [Source:MGI Symbol;Acc:MGI:1928740]	19:10126789:A->T:Q9JJE7:108:D:GAT:A:1:+:CCDS29570.1
10	23999670	IGL00091	G	A	V->I	67	38	0.987	probablydamaging	Moxd1	CCDS23750.1	ENSMUSG00000020000	monooxygenase, DBH-like 1 Gene [Source:MGI Symbol;Acc:MGI:1921582]	10:23999670:G->A:Q9CXI3:289:V:GTT:G:0:+:CCDS23750.1
9	44061362	IGL00095	A	G	L->P	59	37	0.983	probablydamaging	Nlrx1	CCDS23100.1	ENSMUSG00000032109	NLR family member X1 Gene [Source:MGI Symbol;Acc:MGI:2429611]	9:44061362:A->G:Q3TL44:956:L:AAG:A:1:-:CCDS23100.1
15	72856456	IGL00092	A	T	I->N	120	37	0.983	probablydamaging	Trappc9	CCDS49630.1,CCDS37095.1,CCDS49629.1,CCDS37096.1	ENSMUSG00000047921	trafficking protein particle complex 9 Gene [Source:MGI Symbol;Acc:MGI:1923760]	15:72856456:A->T:Q3U0M1:348:I:AAT:A:1:-:CCDS37095.1_NO_MAP
7	26511173	IGL00095	T	A	Q->L	66	37	0.979	probablydamaging	Hnrnpul1	CCDS20995.1	ENSMUSG00000040725	heterogeneous nuclear ribonucleoprotein U-like 1 Gene [Source:MGI Symbol;Acc:MGI:2443517]	7:26511173:T->A:Q8VDM6:584:Q:CTG:T:1:-:CCDS20995.1
15	58262290	IGL00090	A	T	H->L	59	39	0.978	probablydamaging	D15Ertd621e	CCDS37080.1	ENSMUSG00000037119	DNA segment, Chr 15, ERATO Doi 621, expressed Gene [Source:MGI Symbol;Acc:MGI:1277178]	15:58262290:A->T:Q3UVG3:308:H:CAT:A:1:+:CCDS37080.1
2	107136019	IGL00089	T	G	S->A	90	37	0.976	probablydamaging	Kcna4	CCDS16505.1	ENSMUSG00000042604	potassium voltage-gated channel, shaker-related subfamily, member 4 Gene [Source:MGI Symbol;Acc:MGI:96661]	2:107136019:T->G:Q61423:314:S:TCT:T:0:+:CCDS16505.1_NO_MAP
8	112669571	IGL00089	A	T	L->Q	74	36	0.976	probablydamaging	Calb2	CCDS22661.1	ENSMUSG00000003657	calbindin 2 Gene [Source:MGI Symbol;Acc:MGI:101914]	8:112669571:A->T:Q08331:227:L:CAG:A:1:-:CCDS22661.1
9	48282552	IGL00090	A	G	S->P	48	36	0.976	probablydamaging	Rexo2	CCDS23154.1	ENSMUSG00000032026	REX2, RNA exonuclease 2 homolog (S. cerevisiae) Gene [Source:MGI Symbol;Acc:MGI:1888981]	9:48282552:A->G:Q9D8S4:126:S:GGA:A:2:-:CCDS23154.1
9	75143953	IGL00089	T	C	L->P	88	25.5	0.975	probablydamaging	Myo5c	CCDS40691.1	ENSMUSG00000033590	myosin VC Gene [Source:MGI Symbol;Acc:MGI:2442485]	9:75143953:T->C:E9Q1F5:1508:L:CTC:T:1:+:CCDS40691.1
2	122613279	IGL00094	T	C	I->T	26	35.5	0.974	probablydamaging	Sqrdl	CCDS16669.1	ENSMUSG00000005803	sulfide quinone reductase-like (yeast) Gene [Source:MGI Symbol;Acc:MGI:1929899]	2:122613279:T->C:Q9R112:107:I:ATT:T:1:+:CCDS16669.1_NO_MAP
15	82685325	IGL00087	A	G	V->A	129	36	0.974	probablydamaging	Tcf20	CCDS49681.1,CCDS27693.1	ENSMUSG00000041852	transcription factor 20 Gene [Source:MGI Symbol;Acc:MGI:108399]	15:82685325:A->G:Q9EPQ8:785:V:CAC:A:1:-:CCDS27693.1_NO_MAP
4	104351358	IGL00087	A	T	I->F	102	37	0.973	probablydamaging	Dab1	CCDS18413.1	ENSMUSG00000028519	disabled homolog 1 (Drosophila) Gene [Source:MGI Symbol;Acc:MGI:108554]	4:104351358:A->T:P97318:120:I:ATC:A:0:+:CCDS18413.1_NO_MAP
5	52558014	IGL00089	G	T	L->I	81	35	0.973	probablydamaging	Dhx15	CCDS39085.1	ENSMUSG00000029169	DEAH (Asp-Glu-Ala-His) box polypeptide 15 Gene [Source:MGI Symbol;Acc:MGI:1099786]	5:52558014:G->T:O35286:392:L:AAG:G:2:-:CCDS39085.1
17	45671877	IGL00094	T	C	F->L	56	37	0.971	probablydamaging	Tcte1	CCDS37629.1	ENSMUSG00000023949	t-complex-associated testis expressed 1 Gene [Source:MGI Symbol;Acc:MGI:98640]	17:45671877:T->C:A6H639:153:F:TTC:T:0:+:CCDS37629.1
9	113606636	IGL00087	A	G	S->P	153	36	0.97	probablydamaging	Pdcd6ip	CCDS52947.1,CCDS23588.1	ENSMUSG00000032504	programmed cell death 6 interacting protein Gene [Source:MGI Symbol;Acc:MGI:1333753]	9:113606636:A->G:Q9WU78:108:S:AGA:A:2:-:CCDS52947.1_NO_MAP
14	102007329	IGL00087	A	G	F->L	203	35	0.97	probablydamaging	Tbc1d4	CCDS49556.1	ENSMUSG00000033083	TBC1 domain family, member 4 Gene [Source:MGI Symbol;Acc:MGI:2429660]	14:102007329:A->G:Q8BYJ6:117:F:GAA:A:2:-:ENSMUST00000110796
8	87359794	IGL00089	A	G	F->L	88	37	0.966	probablydamaging	Rad23a	CCDS40414.1	ENSMUSG00000003813	RAD23a homolog (S. cerevisiae) Gene [Source:MGI Symbol;Acc:MGI:105126]	8:87359794:A->G:P54726:279:F:GAA:A:2:-:CCDS40414.1_NO_MAP
2	180964407	IGL00089	G	T	R->S	95	36	0.965	probablydamaging	BC006779	CCDS38380.1	ENSMUSG00000027580	cDNA sequence BC006779 Gene [Source:MGI Symbol;Acc:MGI:2385169]	2:180964407:G->T:E9Q7J7:604:R:ACG:G:2:-:ENSMUST00000087446
5	118360109	IGL00094	T	G	S->A	55	36	0.965	probablydamaging	Nos1	CCDS19606.1	ENSMUSG00000029361	nitric oxide synthase 1, neuronal Gene [Source:MGI Symbol;Acc:MGI:97360]	5:118360109:T->G:Q9Z0J4:657:S:TCC:T:0:+:CCDS19606.1
3	55011737	IGL00092	T	A	L->H	68	36	0.964	probablydamaging	Sohlh2	CCDS17358.1	ENSMUSG00000027794	spermatogenesis and oogenesis specific basic helix-loop-helix 2 Gene [Source:MGI Symbol;Acc:MGI:1921684]	3:55011737:T->A:Q9D489:407:L:CTT:T:1:+:CCDS17358.1
1	43116968	IGL00092	T	C	Y->C	125	36	0.952	possiblydamaging	Tgfbrap1	CCDS14920.1	ENSMUSG00000070939	transforming growth factor, beta receptor associated protein 1 Gene [Source:MGI Symbol;Acc:MGI:2447427]	1:43116968:T->C:Q3UR70:407:Y:GTA:T:1:-:CCDS14920.1
7	24907262	IGL00094	A	C	T->P	55	34	0.95	possiblydamaging	Zfp112	CCDS39824.1	ENSMUSG00000052675	zinc finger protein 112 Gene [Source:MGI Symbol;Acc:MGI:1929115]	7:24907262:A->C:Q0VAW7:9:T:ACC:A:0:+:CCDS39824.1_NO_MAP
2	121239914	IGL00091	T	C	L->P	85	34	0.947	possiblydamaging	Pdia3	CCDS16643.1	ENSMUSG00000027248	protein disulfide isomerase associated 3 Gene [Source:MGI Symbol;Acc:MGI:95834]	2:121239914:T->C:P27773:47:L:CTC:T:1:+:CCDS16643.1
1	162055582	IGL00095	A	G	V->A	87	36	0.94	possiblydamaging	Tnn	CCDS15404.1	ENSMUSG00000026725	tenascin N Gene [Source:MGI Symbol;Acc:MGI:2665790]	1:162055582:A->G:Q80Z71:673:V:GAC:A:1:-:CCDS15404.1_NO_MAP
9	19301303	IGL00094	T	A	I->N	195	37	0.925	possiblydamaging	Olfr851	CCDS22859.1	ENSMUSG00000052625	olfactory receptor 851 Gene [Source:MGI Symbol;Acc:MGI:3030685]	9:19301303:T->A:Q7TRG0:37:I:ATC:T:1:+:CCDS22859.1
11	48659073	IGL00088	A	G	N->D	72	37	0.925	possiblydamaging	Trim7	CCDS48779.1	ENSMUSG00000040350	tripartite motif-containing 7 Gene [Source:MGI Symbol;Acc:MGI:2137353]	11:48659073:A->G:Q923T7:44:N:AAC:A:0:+:CCDS48779.1_NO_MAP
11	115864731	IGL00092	A	G	E->G	138	29	0.925	possiblydamaging	Itgb4	CCDS36376.1	ENSMUSG00000020758	integrin beta 4 Gene [Source:MGI Symbol;Acc:MGI:96613]	11:115864731:A->G:A2A863:1292:E:GAA:A:1:+:ENSMUST00000106461
11	44368714	IGL00087	T	C	V->A	303	36	0.922	possiblydamaging	Rnf145	CCDS24565.1	ENSMUSG00000019189	ring finger protein 145 Gene [Source:MGI Symbol;Acc:MGI:1921565]	11:44368714:T->C:Q5SWK7:291:V:GTT:T:1:+:CCDS24565.1
11	69306174	IGL00087	A	G	V->A	208	36	0.916	possiblydamaging	Dnahc2	CCDS36192.1	ENSMUSG00000005237	dynein, axonemal, heavy chain 2 Gene [Source:MGI Symbol;Acc:MGI:107731]	11:69306174:A->G:P0C6F1:1142:V:CAC:A:1:-:ENSMUST00000035539
14	55685402	IGL00091	G	A	P->S	203	35	0.913	possiblydamaging	Zfhx2	CCDS27107.1	ENSMUSG00000040721	zinc finger homeobox 2 Gene [Source:MGI Symbol;Acc:MGI:2686934]	14:55685402:G->A:Q2MHN3:1321:P:AGG:G:2:-:CCDS27107.1
4	45292328	IGL00095	C	A	T->K	51	36	0.905	possiblydamaging	Frmpd1	CCDS38753.1	ENSMUSG00000035615	FERM and PDZ domain containing 1 Gene [Source:MGI Symbol;Acc:MGI:2446274]	4:45292328:C->A:A2AKB4:727:T:ACA:C:1:+:CCDS38753.1
19	10614277	IGL00094	A	G	R->G	69	36	0.904	possiblydamaging	Cpsf7	CCDS29579.1	ENSMUSG00000034820	cleavage and polyadenylation specific factor 7 Gene [Source:MGI Symbol;Acc:MGI:1917826]	19:10614277:A->G:Q8BTV2:418:R:AGG:A:0:+:CCDS29579.1
7	30490423	IGL00088	A	G	S->P	132	38	0.903	possiblydamaging	Catsperg2	CCDS52173.1	ENSMUSG00000049123	cation channel, sperm-associated, gamma 2 Gene [Source:MGI Symbol;Acc:MGI:1923968]	7:30490423:A->G:C6KI89:745:S:CGA:A:2:-:CCDS52173.1
11	99712520	IGL00095	A	G	S->P	28	34	0.903	possiblydamaging	Krtap4-16	CCDS36326.1	ENSMUSG00000046474	keratin associated protein 4-16 Gene [Source:MGI Symbol;Acc:MGI:3651030]	11:99712520:A->G:D3YXB6:100:S:GGA:A:2:-:ENSMUST00000050655
2	174471786	IGL00089	T	C	Y->H	35	38	0.901	possiblydamaging	Zfp831	CCDS38361.1	ENSMUSG00000050600	zinc finger protein 831 Gene [Source:MGI Symbol;Acc:MGI:3641861]	2:174471786:T->C:A2ADM8:918:Y:TAC:T:0:+:CCDS38361.1
X	95345874	IGL00091	C	A	P->T	22	36	0.888	possiblydamaging	Ar	CCDS30294.1	ENSMUSG00000046532	androgen receptor Gene [Source:MGI Symbol;Acc:MGI:88064]	X:95345874:C->A:P19091:252:P:CCA:C:0:+:CCDS30294.1
9	37218689	IGL00090	A	G	S->G	79	37	0.882	possiblydamaging	Robo4	CCDS22977.1	ENSMUSG00000032125	roundabout homolog 4 (Drosophila) Gene [Source:MGI Symbol;Acc:MGI:1921394]	9:37218689:A->G:Q8C310:782:S:AGC:A:0:+:ENSMUST00000063237
13	30912495	IGL00095	A	G	I->T	62	39	0.871	possiblydamaging	Exoc2	CCDS26420.1	ENSMUSG00000021357	exocyst complex component 2 Gene [Source:MGI Symbol;Acc:MGI:1913732]	13:30912495:A->G:Q9D4H1:858:I:GAT:A:1:-:CCDS26420.1
2	88798923	IGL00089	T	A	I->N	189	39	0.866	possiblydamaging	Olfr1212	CCDS16357.1	ENSMUSG00000048226	olfactory receptor 1212 Gene [Source:MGI Symbol;Acc:MGI:3031046]	2:88798923:T->A:Q7TR08:100:I:ATC:T:1:+:CCDS16357.1
10	57755428	IGL00088	C	T	H->Y	108	37	0.856	possiblydamaging	Gcc2	CCDS23859.1	ENSMUSG00000038039	GRIP and coiled-coil domain containing 2 Gene [Source:MGI Symbol;Acc:MGI:1917547]	10:57755428:C->T:Q8CHG3:1441:H:CAC:C:0:+:CCDS23859.1_NO_MAP
9	122916462	IGL00091	G	T	A->S	11	36	0.848	possiblydamaging	Kif15	CCDS23651.1	ENSMUSG00000036768	kinesin family member 15 Gene [Source:MGI Symbol;Acc:MGI:1098258]	9:122916462:G->T:Q6P9L6:1068:A:GCC:G:0:+:CCDS23651.1
2	131387413	IGL00090	G	T	D->E	36	37.5	0.834	possiblydamaging	Adra1d	CCDS16764.1	ENSMUSG00000027335	adrenergic receptor, alpha 1d Gene [Source:MGI Symbol;Acc:MGI:106673]	2:131387413:G->T:P97714:164:D:GTC:G:0:-:CCDS16764.1_NO_MAP
4	126048785	IGL00090	A	G	L->P	45	39	0.827	possiblydamaging	Eif2c3	CCDS18652.1	ENSMUSG00000028842	eukaryotic translation initiation factor 2C, 3 Gene [Source:MGI Symbol;Acc:MGI:2446634]	4:126048785:A->G:Q8CJF9:319:L:CAG:A:1:-:CCDS18652.1_NO_MAP
2	31689394	IGL00090	T	A	Q->L	44	33	0.826	possiblydamaging	Fibcd1	CCDS50564.1	ENSMUSG00000026841	fibrinogen C domain containing 1 Gene [Source:MGI Symbol;Acc:MGI:2138953]	2:31689394:T->A:A2AV25:251:Q:CTG:T:1:-:CCDS50564.1
11	120978126	IGL00088	A	G	F->S	46	37	0.811	possiblydamaging	Tex19.2	CCDS25767.1	ENSMUSG00000039337	testis expressed gene 19.2 Gene [Source:MGI Symbol;Acc:MGI:1918206]	11:120978126:A->G:Q9D5S1:270:F:GAA:A:1:-:CCDS25767.1
10	62421973	IGL00091	C	A	S->Y	21	35	0.807	possiblydamaging	Dna2	CCDS35923.1	ENSMUSG00000036875	DNA replication helicase 2 homolog (yeast) Gene [Source:MGI Symbol;Acc:MGI:2443732]	10:62421973:C->A:Q6ZQJ5:425:S:TCC:C:1:+:CCDS35923.1
6	118354601	IGL00090	A	T	S->T	63	36	0.797	possiblydamaging	Bms1	CCDS20471.1	ENSMUSG00000030138	BMS1 homolog, ribosome assembly protein (yeast) Gene [Source:MGI Symbol;Acc:MGI:2446132]	6:118354601:A->T:Q6PGF5:665:S:TGA:A:2:-:CCDS20471.1
10	61856537	IGL00094	T	C	N->S	128	36	0.786	possiblydamaging	Hkdc1	CCDS23888.1	ENSMUSG00000020080	hexokinase domain containing 1 Gene [Source:MGI Symbol;Acc:MGI:2384910]	10:61856537:T->C:Q91W97:703:N:GTT:T:1:-:CCDS23888.1
4	143952433	IGL00088	T	A	H->Q	155	39	0.778	possiblydamaging	Gm13119	CCDS18904.1	ENSMUSG00000070619	predicted gene 13119 Gene [Source:MGI Symbol;Acc:MGI:3651680]	4:143952433:T->A:B1ARV5:139:H:CAT:T:2:+:CCDS18904.1
14	31708655	IGL00094	A	T	Y->F	100	37	0.747	possiblydamaging	Itih4	CCDS49433.1,CCDS26901.1	ENSMUSG00000021922	inter alpha-trypsin inhibitor, heavy chain 4 Gene [Source:MGI Symbol;Acc:MGI:109536]	14:31708655:A->T:Q8C7G9:582:Y:TAC:A:1:+:CCDS26901.1
15	79119671	IGL00095	T	C	T->A	40	37	0.734	possiblydamaging	Pla2g6	CCDS27637.1	ENSMUSG00000042632	phospholipase A2, group VI Gene [Source:MGI Symbol;Acc:MGI:1859152]	15:79119671:T->C:P97819:588:T:GGT:T:2:-:CCDS27637.1
16	17209836	IGL00087	T	G	S->A	58	35	0.722	possiblydamaging	Rimbp3	CCDS27998.2	ENSMUSG00000071636	RIMS binding protein 3 Gene [Source:MGI Symbol;Acc:MGI:2685449]	16:17209836:T->G:Q3V0F0:82:E:CTC:T:1:+:ENSMUST00000096223
11	102638145	IGL00090	A	G	T->A	308	35	0.712	possiblydamaging	Adam11	CCDS48946.1,CCDS25503.1	ENSMUSG00000020926	a disintegrin and metallopeptidase domain 11 Gene [Source:MGI Symbol;Acc:MGI:1098667]	11:102638145:A->G:Q9R1V4:709:T:ACA:A:0:+:CCDS48946.1_NO_MAP
7	125865938	IGL00089	G	T	C->F	105	37	0.659	possiblydamaging	6330503K22Rik	CCDS21775.1	ENSMUSG00000033904	RIKEN cDNA 6330503K22 gene Gene [Source:MGI Symbol;Acc:MGI:2141942]	7:125865938:G->T:Q7TSH4:434:C:TGT:G:1:+:CCDS21775.1
5	138690062	IGL00090	A	G	D->G	103	34	0.638	possiblydamaging	BC055004	CCDS51679.1	ENSMUSG00000047592	cDNA sequence BC055004 Gene [Source:MGI Symbol;Acc:MGI:3584036]	5:138690062:A->G:E0CYW5:335:D:GAC:A:1:+:ENSMUST00000159964
15	98931609	IGL00091	T	A	F->L	81	37	0.631	possiblydamaging	Dnajc22	CCDS27815.1	ENSMUSG00000038009	DnaJ (Hsp40) homolog, subfamily C, member 22 Gene [Source:MGI Symbol;Acc:MGI:1920028]	15:98931609:T->A:Q8CHS2:81:F:TTT:T:2:+:CCDS27815.1
6	112279802	IGL00089	A	G	I->V	162	37	0.628	possiblydamaging	Lmcd1	CCDS20403.1	ENSMUSG00000057604	LIM and cysteine-rich domains 1 Gene [Source:MGI Symbol;Acc:MGI:1353635]	6:112279802:A->G:Q8VEE1:314:I:ATC:A:0:+:CCDS20403.1
10	80271958	IGL00092	T	C	E->G	67	22	0.615	possiblydamaging	Jsrp1	CCDS24034.1	ENSMUSG00000020216	junctional sarcoplasmic reticulum protein 1 Gene [Source:MGI Symbol;Acc:MGI:1916700]	10:80271958:T->C:Q3MI48:115:E:CTC:T:1:-:CCDS24034.1_NO_MAP
12	8797265	IGL00090	A	G	T->A	42	32	0.605	possiblydamaging	Sdc1	CCDS25803.1	ENSMUSG00000020592	syndecan 1 Gene [Source:MGI Symbol;Acc:MGI:1349162]	12:8797265:A->G:P18828:75:T:ACA:A:0:+:CCDS25803.1
7	30483077	IGL00095	C	A	C->F	22	38	0.604	possiblydamaging	Catsperg2	CCDS52173.1	ENSMUSG00000049123	cation channel, sperm-associated, gamma 2 Gene [Source:MGI Symbol;Acc:MGI:1923968]	7:30483077:C->A:C6KI89:1042:C:ACA:C:1:-:CCDS52173.1
4	155607799	IGL00092	T	C	T->A	102	37	0.601	possiblydamaging	Klhl17	CCDS38999.1	ENSMUSG00000078484	kelch-like 17 (Drosophila) Gene [Source:MGI Symbol;Acc:MGI:2678948]	4:155607799:T->C:Q6TDP3:129:T:TGT:T:2:-:CCDS38999.1
4	148499404	IGL00090	A	G	F->S	89	37	0.595	possiblydamaging	Cort	CCDS18953.1	ENSMUSG00000028971	cortistatin Gene [Source:MGI Symbol;Acc:MGI:109538]	4:148499404:A->G:P56469:100:F:GAA:A:1:-:CCDS18953.1
7	86970622	IGL00088	A	G	V->A	45	36	0.591	possiblydamaging	Anpep	CCDS21388.1	ENSMUSG00000039062	alanyl (membrane) aminopeptidase Gene [Source:MGI Symbol;Acc:MGI:96749]	7:86970622:A->G:P97449:879:V:GAC:A:1:-:CCDS21388.1
7	109262068	IGL00091	C	A	R->L	13	39	0.583	possiblydamaging	Chrna10	CCDS40047.1	ENSMUSG00000066279	cholinergic receptor, nicotinic, alpha polypeptide 10 Gene [Source:MGI Symbol;Acc:MGI:3609260]	7:109262068:C->A:B2RX82:143:R:GCG:C:1:-:CCDS40047.1
16	17422566	IGL00087	G	A	E->K	47	35	0.559	possiblydamaging	Snap29	CCDS28001.1	ENSMUSG00000022765	synaptosomal-associated protein 29 Gene [Source:MGI Symbol;Acc:MGI:1914724]	16:17422566:G->A:Q9ERB0:148:E:GAA:G:0:+:CCDS28001.1
11	19994373	IGL00087	C	A	V->L	127	39	0.542	possiblydamaging	Actr2	CCDS24455.1	ENSMUSG00000020152	ARP2 actin-related protein 2 homolog (yeast) Gene [Source:MGI Symbol;Acc:MGI:1913963]	11:19994373:C->A:P61161:79:V:CAC:C:2:-:CCDS24455.1
6	146345534	IGL00087	A	G	I->T	49	36	0.498	possiblydamaging	Itpr2	CCDS39708.1,CCDS39709.1	ENSMUSG00000030287	inositol 1,4,5-triphosphate receptor 2 Gene [Source:MGI Symbol;Acc:MGI:99418]	6:146345534:A->G:Q9Z329:350:I:GAT:A:1:-:CCDS39709.1_NO_MAP
6	64679578	IGL00091	T	C	S->P	23	35	0.493	possiblydamaging	Atoh1	CCDS20203.1	ENSMUSG00000073043	atonal homolog 1 (Drosophila) Gene [Source:MGI Symbol;Acc:MGI:104654]	6:64679578:T->C:P48985:88:S:TCC:T:0:+:CCDS20203.1
11	102750032	IGL00087	T	A	I->F	89	37	0.492	possiblydamaging	Gfap	CCDS25507.1	ENSMUSG00000020932	glial fibrillary acidic protein Gene [Source:MGI Symbol;Acc:MGI:95697]	11:102750032:T->A:P03995:418:I:AAT:T:2:-:CCDS25507.1
5	125994560	IGL00094	T	A	N->K	73	36	0.487	possiblydamaging	Aacs	CCDS19687.1	ENSMUSG00000029482	acetoacetyl-CoA synthetase Gene [Source:MGI Symbol;Acc:MGI:1926144]	5:125994560:T->A:Q9D2R0:547:N:AAT:T:2:+:CCDS19687.1
3	10348530	IGL00094	A	T	D->E	127	39	0.482	possiblydamaging	Zfand1	CCDS17242.1	ENSMUSG00000039795	zinc finger, AN1-type domain 1 Gene [Source:MGI Symbol;Acc:MGI:1913611]	3:10348530:A->T:Q8BFR6:26:D:ATC:A:0:-:CCDS17242.1
13	61102779	IGL00087	T	G	S->R	140	37	0.48	possiblydamaging	Ctsj	CCDS49291.1	ENSMUSG00000055298	cathepsin J Gene [Source:MGI Symbol;Acc:MGI:1349426]	13:61102779:T->G:Q9R014:270:S:ACT:T:2:-:CCDS49291.1_NO_MAP
7	52382441	IGL00088	C	A	R->L	101	37	0.458	possiblydamaging	Rpl13a	CCDS21230.1	ENSMUSG00000074129	ribosomal protein L13A Gene [Source:MGI Symbol;Acc:MGI:1351455]	7:52382441:C->A:P19253:59:R:CCG:C:1:-:CCDS21230.1
11	101852134	IGL00094	A	G	E->G	43	37	0.449	possiblydamaging	1700006E09Rik	CCDS48938.1	ENSMUSG00000010841	RIKEN cDNA 1700006E09 gene Gene [Source:MGI Symbol;Acc:MGI:1922687]	11:101852134:A->G:Q9DAN9:114:E:GAG:A:1:+:CCDS48938.1
8	108215306	IGL00087	T	A	I->N	127	37	0.446	possiblydamaging	Rltpr	CCDS22607.1	ENSMUSG00000050357	RGD motif, leucine rich repeats, tropomodulin domain and proline-rich containing Gene [Source:MGI Symbol;Acc:MGI:2685431]	8:108215306:T->A:Q3V3V9:655:I:ATT:T:1:+:ENSMUST00000093200
15	37913791	IGL00089	A	T	F->Y	101	37	0.444	possiblydamaging	Ubr5	CCDS49595.1	ENSMUSG00000037487	ubiquitin protein ligase E3 component n-recognin 5 Gene [Source:MGI Symbol;Acc:MGI:1918040]	15:37913791:A->T:E9Q2H1:2295:F:GAA:A:1:-:CCDS49595.1
13	67591931	IGL00091	A	G	V->A	38	37	0.44	possiblydamaging	Zfp58	CCDS26616.1	ENSMUSG00000071291	zinc finger protein 58 Gene [Source:MGI Symbol;Acc:MGI:99205]	13:67591931:A->G:P16372:459:V:AAC:A:1:-:CCDS26616.1
15	101306946	IGL00089	T	A	M->K	139	36	0.429	benign	Krt86	CCDS37218.1	ENSMUSG00000067614	keratin 86 Gene [Source:MGI Symbol;Acc:MGI:109362]	15:101306946:T->A:P97861:263:M:ATG:T:1:+:CCDS37218.1
9	59794793	IGL00095	G	T	A->D	10	29	0.428	benign	Nr2e3	CCDS23255.1	ENSMUSG00000032292	nuclear receptor subfamily 2, group E, member 3 Gene [Source:MGI Symbol;Acc:MGI:1346317]	9:59794793:G->T:Q9QXZ7:344:A:AGC:G:1:-:CCDS23255.1
15	98286849	IGL00094	T	G	V->G	218	36	0.424	benign	Olfr281	CCDS27794.1	ENSMUSG00000032987	olfactory receptor 281 Gene [Source:MGI Symbol;Acc:MGI:3030115]	15:98286849:T->G:Q8VET6:36:V:GTC:T:1:+:CCDS27794.1
7	86822169	IGL00087	A	G	K->E	152	38	0.42	benign	5730590G19Rik	CCDS21384.1	ENSMUSG00000046591	RIKEN cDNA 5730590G19 gene Gene [Source:MGI Symbol;Acc:MGI:1924261]	7:86822169:A->G:Q8BQ33:580:K:AAG:A:0:+:CCDS21384.1
7	115789350	IGL00095	A	T	F->I	66	39	0.411	benign	Olfr509	CCDS21723.1	ENSMUSG00000049280	olfactory receptor 509 Gene [Source:MGI Symbol;Acc:MGI:3030343]	7:115789350:A->T:Q8VF20:247:F:GAA:A:2:-:CCDS21723.1
5	66360496	IGL00094	T	C	V->A	77	37	0.368	benign	Chrna9	CCDS39101.1	ENSMUSG00000029205	cholinergic receptor, nicotinic, alpha polypeptide 9 Gene [Source:MGI Symbol;Acc:MGI:1202403]	5:66360496:T->C:D3YXW7:114:V:GTC:T:1:+:ENSMUST00000153624
9	108717300	IGL00088	G	A	V->I	124	37	0.363	benign	Nckipsd	CCDS23538.1	ENSMUSG00000032598	NCK interacting protein with SH3 domain Gene [Source:MGI Symbol;Acc:MGI:1931834]	9:108717300:G->A:Q9ESJ4:530:V:GTT:G:0:+:CCDS23538.1
6	62330136	IGL00090	A	T	T->S	41	37	0.35	benign	Fam190a	CCDS51800.1	ENSMUSG00000039578	family with sequence similarity 190, member A Gene [Source:MGI Symbol;Acc:MGI:3045354]	6:62330136:A->T:Q8C0C4:855:T:ACA:A:0:+:CCDS51800.1
7	30720153	IGL00095	G	T	A->D	9	32	0.341	benign	Zfp74	CCDS39874.1	ENSMUSG00000059975	zinc finger protein 74 Gene [Source:MGI Symbol;Acc:MGI:107784]	7:30720153:G->T:Q80W31:383:A:GGC:G:1:-:CCDS39874.1_NO_MAP
17	34352323	IGL00095	C	T	R->C	42	38	0.332	benign	Tap2	CCDS28644.1	ENSMUSG00000024339	transporter 2, ATP-binding cassette, sub-family B (MDR/TAP) Gene [Source:MGI Symbol;Acc:MGI:98484]	17:34352323:C->T:P36371:613:R:CGT:C:0:+:CCDS28644.1
14	65288530	IGL00089	C	T	T->I	83	39	0.326	benign	Kif13b	CCDS36954.1	ENSMUSG00000060012	kinesin family member 13B Gene [Source:MGI Symbol;Acc:MGI:1098265]	14:65288530:C->T:E9Q4K7:42:T:ACA:C:1:+:CCDS36954.1
9	119679624	IGL00087	A	G	L->P	68	37	0.318	benign	Scn11a	CCDS40804.1	ENSMUSG00000034115	sodium channel, voltage-gated, type XI, alpha Gene [Source:MGI Symbol;Acc:MGI:1345149]	9:119679624:A->G:Q9R053:1114:L:GAG:A:1:-:CCDS40804.1_NO_MAP
7	49267434	IGL00088	T	A	T->S	589	36	0.294	benign	AC102509.1	CCDS52214.1	ENSMUSG00000092032	vomeronasal receptor Vmn2r59 [Source:RefSeq peptide;Acc:NP_001098526]	7:49267434:T->A:E9PUT5:776:T:GGT:T:2:-:CCDS52214.1
15	27587871	IGL00095	A	G	S->P	29	37	0.273	benign	Fam105a	CCDS27403.1	ENSMUSG00000056069	family with sequence similarity 105, member A Gene [Source:MGI Symbol;Acc:MGI:2687281]	15:27587871:A->G:Q3TVP5:273:S:TGA:A:2:-:ENSMUST00000069955
8	18632620	IGL00091	A	G	N->S	27	38	0.265	benign	Mcph1	CCDS22124.1	ENSMUSG00000039842	microcephaly, primary autosomal recessive 1 Gene [Source:MGI Symbol;Acc:MGI:2443308]	8:18632620:A->G:Q7TT79:591:N:AAC:A:1:+:CCDS22124.1
6	113628669	IGL00088	A	T	N->Y	205	37	0.259	benign	Irak2	CCDS51873.1,CCDS20430.1	ENSMUSG00000060477	interleukin-1 receptor-associated kinase 2 Gene [Source:MGI Symbol;Acc:MGI:2429603]	6:113628669:A->T:Q8CFA1:346:N:AAC:A:0:+:CCDS20430.1
10	77636655	IGL00091	C	A	R->L	12	37	0.254	benign	Pwp2	CCDS35958.1	ENSMUSG00000032834	PWP2 periodic tryptophan protein homolog (yeast) Gene [Source:MGI Symbol;Acc:MGI:1341200]	10:77636655:C->A:Q8BU03:761:R:CCG:C:1:-:CCDS35958.1
8	23816583	IGL00095	A	T	F->I	208	36	0.252	benign	Ikbkb	CCDS22182.1,CCDS52522.1	ENSMUSG00000031537	inhibitor of kappaB kinase beta Gene [Source:MGI Symbol;Acc:MGI:1338071]	8:23816583:A->T:O88351:26:F:AAA:A:2:-:CCDS22182.1_NO_MAP
9	13641328	IGL00087	T	C	V->A	83	38	0.247	benign	Fam76b	CCDS22819.1	ENSMUSG00000037808	family with sequence similarity 76, member B Gene [Source:MGI Symbol;Acc:MGI:1920076]	9:13641328:T->C:Q80XP8:247:V:GTC:T:1:+:CCDS22819.1
1	89661972	IGL00092	T	C	I->T	76	37	0.224	benign	Atg16l1	CCDS15136.1	ENSMUSG00000026289	autophagy-related 16-like 1 (yeast) Gene [Source:MGI Symbol;Acc:MGI:1924290]	1:89661972:T->C:Q8C0J2:90:I:ATC:T:1:+:CCDS15136.1
16	14461076	IGL00089	T	A	N->K	122	37	0.223	benign	Abcc1	CCDS37264.1	ENSMUSG00000023088	ATP-binding cassette, sub-family C (CFTR/MRP), member 1 Gene [Source:MGI Symbol;Acc:MGI:102676]	16:14461076:T->A:O35379:1052:N:AAT:T:2:+:CCDS37264.1
16	14470627	IGL00094	A	G	N->S	68	36.5	0.223	benign	Abcc1	CCDS37264.1	ENSMUSG00000023088	ATP-binding cassette, sub-family C (CFTR/MRP), member 1 Gene [Source:MGI Symbol;Acc:MGI:102676]	16:14470627:A->G:O35379:1341:N:AAT:A:1:+:CCDS37264.1
7	140075111	IGL00091	A	T	Y->F	61	37	0.208	benign	Fam175b	CCDS21928.2	ENSMUSG00000030965	family with sequence similarity 175, member B Gene [Source:MGI Symbol;Acc:MGI:1926116]	7:140075111:A->T:Q3TCJ1:391:Y:TAC:A:1:+:CCDS21928.2
7	104450953	IGL00091	T	C	S->P	134	37	0.198	benign	Gab2	CCDS21455.1	ENSMUSG00000004508	growth factor receptor bound protein 2-associated protein 2 Gene [Source:MGI Symbol;Acc:MGI:1333854]	7:104450953:T->C:Q9Z1S8:537:S:TCT:T:0:+:CCDS21455.1_NO_MAP
2	27932321	IGL00092	T	C	N->S	59	37	0.195	benign	Fcnb	CCDS15832.1	ENSMUSG00000026835	ficolin B Gene [Source:MGI Symbol;Acc:MGI:1341158]	2:27932321:T->C:O70497:240:N:GTT:T:1:-:CCDS15832.1
2	180395654	IGL00091	C	A	A->S	22	39	0.195	benign	Dido1	CCDS17182.1	ENSMUSG00000038914	death inducer-obliterator 1 Gene [Source:MGI Symbol;Acc:MGI:1344352]	2:180395654:C->A:Q8C9B9:1721:A:AGC:C:2:-:CCDS17182.1
11	3611851	IGL00094	T	G	S->R	141	36	0.184	benign	Osbp2	CCDS24367.1	ENSMUSG00000020435	oxysterol binding protein 2 Gene [Source:MGI Symbol;Acc:MGI:1921559]	11:3611851:T->G:Q5QNQ6:735:S:GCT:T:2:-:CCDS24367.1
3	154764025	IGL00094	T	A	C->S	88	38	0.171	benign	Lrriq3	CCDS38682.1	ENSMUSG00000028182	leucine-rich repeats and IQ motif containing 3 Gene [Source:MGI Symbol;Acc:MGI:1921685]	3:154764025:T->A:Q14DL3:116:C:TGT:T:0:+:CCDS38682.1
15	96850240	IGL00090	C	T	E->K	91	37	0.148	benign	Slc38a4	CCDS27779.1	ENSMUSG00000022464	solute carrier family 38, member 4 Gene [Source:MGI Symbol;Acc:MGI:1916604]	15:96850240:C->T:Q8R1S9:12:E:TTC:C:2:-:CCDS27779.1
4	98202253	IGL00095	A	C	Q->P	161	36	0.141	benign	Inadl	CCDS18375.1	ENSMUSG00000061859	InaD-like (Drosophila) Gene [Source:MGI Symbol;Acc:MGI:1277960]	4:98202253:A->C:Q63ZW7:1188:Q:CAA:A:1:+:CCDS18375.1
12	54241967	IGL00094	A	G	S->G	20	37.5	0.137	benign	Akap6	CCDS36444.1	ENSMUSG00000061603	A kinase (PRKA) anchor protein 6 Gene [Source:MGI Symbol;Acc:MGI:3050566]	12:54241967:A->G:E9Q9K8:1726:S:AGC:A:0:+:CCDS36444.1
5	125226986	IGL00089	A	G	D->G	58	36	0.134	benign	Dnahc10	CCDS51649.1	ENSMUSG00000038011	dynein, axonemal, heavy chain 10 Gene [Source:MGI Symbol;Acc:MGI:1860299]	5:125226986:A->G:D3YYQ8:567:D:GAT:A:1:+:CCDS51649.1
19	12162483	IGL00092	A	T	D->E	178	37	0.133	benign	Olfr1426	CCDS29620.1	ENSMUSG00000044994	olfactory receptor 1426 Gene [Source:MGI Symbol;Acc:MGI:3031260]	19:12162483:A->T:Q8VG74:266:D:ATC:A:0:-:CCDS29620.1
5	5584682	IGL00094	T	C	D->G	187	39	0.132	benign	A330021E22Rik	CCDS19075.1	ENSMUSG00000040473	RIKEN cDNA A330021E22 gene Gene [Source:MGI Symbol;Acc:MGI:2443778]	5:5584682:T->C:Q8BH53:812:D:ATC:T:1:-:CCDS19075.1
9	49230005	IGL00089	T	G	I->L	39	37	0.124	benign	Ankk1	CCDS40616.1	ENSMUSG00000032257	ankyrin repeat and kinase domain containing 1 Gene [Source:MGI Symbol;Acc:MGI:3045301]	9:49230005:T->G:Q8BZ25:95:I:GAT:T:2:-:CCDS40616.1
8	91229356	IGL00089	T	A	C->S	56	39	0.117	benign	Cyld	CCDS22513.1,CCDS52633.1	ENSMUSG00000036712	cylindromatosis (turban tumor syndrome) Gene [Source:MGI Symbol;Acc:MGI:1921506]	8:91229356:T->A:Q80TQ2:28:C:TGC:T:0:+:CCDS22513.1
8	88036223	IGL00092	T	C	V->A	161	36	0.116	benign	Gpt2	CCDS22499.1	ENSMUSG00000031700	glutamic pyruvate transaminase (alanine aminotransferase) 2 Gene [Source:MGI Symbol;Acc:MGI:1915391]	8:88036223:T->C:Q8BGT5:262:V:GTT:T:1:+:CCDS22499.1
3	144499596	IGL00090	T	C	N->D	68	37.5	0.111	benign	Clca4	CCDS51086.1	ENSMUSG00000037033	chloride channel calcium activated 4 Gene [Source:MGI Symbol;Acc:MGI:2181989]	3:144499596:T->C:E9PUL3:470:N:ATT:T:2:-:CCDS51086.1
3	88785634	IGL00094	T	A	N->K	53	37	0.105	benign	Ash1l	CCDS17487.1	ENSMUSG00000028053	ash1 (absent, small, or homeotic)-like (Drosophila) Gene [Source:MGI Symbol;Acc:MGI:2183158]	3:88785634:T->A:Q99MY8:299:N:AAT:T:2:+:CCDS17487.1_NO_MAP
6	35472776	IGL00094	G	T	T->K	147	37	0.103	benign	Mtpn	CCDS20002.1	ENSMUSG00000029840	myotrophin Gene [Source:MGI Symbol;Acc:MGI:99445]	6:35472776:G->T:P62774:31:T:TGT:G:1:-:CCDS20002.1
19	12537200	IGL00095	T	C	F->L	54	39	0.1	benign	Mpeg1	CCDS37926.1	ENSMUSG00000046805	macrophage expressed gene 1 Gene [Source:MGI Symbol;Acc:MGI:1333743]	19:12537200:T->C:A1L314:511:F:TTT:T:0:+:CCDS37926.1_NO_MAP
17	34159520	IGL00092	T	C	D->G	29	25	0.093	benign	Ring1	CCDS50070.1	ENSMUSG00000024325	ring finger protein 1 Gene [Source:MGI Symbol;Acc:MGI:1101770]	17:34159520:T->C:O35730:189:D:GTC:T:1:-:CCDS50070.1
17	56005191	IGL00091	T	C	K->E	6	39	0.089	benign	Zfp119a	CCDS37656.1	ENSMUSG00000057835	zinc finger protein 119a Gene [Source:MGI Symbol;Acc:MGI:1345189]	17:56005191:T->C:Q9JIC0:306:K:CTT:T:2:-:CCDS37656.1
10	7927382	IGL00089	T	C	R->G	128	29	0.085	benign	Ust	CCDS35835.1	ENSMUSG00000047712	uronyl-2-sulfotransferase Gene [Source:MGI Symbol;Acc:MGI:2442406]	10:7927382:T->C:Q8BUB6:343:R:TCT:T:2:-:CCDS35835.1_NO_MAP
15	76537766	IGL00088	C	T	A->T	95	38	0.084	benign	Recql4	CCDS27588.1	ENSMUSG00000033762	RecQ protein-like 4 Gene [Source:MGI Symbol;Acc:MGI:1931028]	15:76537766:C->T:Q75NR7:484:A:AGC:C:2:-:CCDS27588.1_NO_MAP
15	73397563	IGL00089	T	G	S->A	111	37	0.08	benign	Dennd3	CCDS37100.1	ENSMUSG00000036661	DENN/MADD domain containing 3 Gene [Source:MGI Symbol;Acc:MGI:2146009]	15:73397563:T->G:A2RT67:1117:S:TCC:T:0:+:CCDS37100.1
17	33051511	IGL00090	G	T	D->E	84	37	0.08	benign	Cyp4f14	CCDS28621.1	ENSMUSG00000024292	cytochrome P450, family 4, subfamily f, polypeptide 14 Gene [Source:MGI Symbol;Acc:MGI:1927669]	17:33051511:G->T:Q9EP75:105:D:GTC:G:0:-:CCDS28621.1
13	100868465	IGL00088	T	C	Y->C	282	36	0.076	benign	Bdp1	CCDS49343.1	ENSMUSG00000049658	B double prime 1, subunit of RNA polymerase III transcription initiation factor IIIB Gene [Source:MGI Symbol;Acc:MGI:1347077]	13:100868465:T->C:Q571C7:192:Y:GTA:T:1:-:CCDS49343.1
7	86266869	IGL00095	T	C	T->A	39	37	0.073	benign	Hapln3	CCDS21378.1	ENSMUSG00000030606	hyaluronan and proteoglycan link protein 3 Gene [Source:MGI Symbol;Acc:MGI:1914916]	7:86266869:T->C:Q80WM5:53:T:CGT:T:2:-:CCDS21378.1_NO_MAP
18	56754102	IGL00091	C	G	Q->E	19	33	0.072	benign	1700065I17Rik	CCDS29260.1	ENSMUSG00000032900	RIKEN cDNA 1700065I17 gene Gene [Source:MGI Symbol;Acc:MGI:1914593]	18:56754102:C->G:Q9D9I1:73:Q:CAA:C:0:+:CCDS29260.1
1	95298743	IGL00091	A	T	H->L	81	36	0.061	benign	Ano7	CCDS15188.1	ENSMUSG00000034107	anoctamin 7 Gene [Source:MGI Symbol;Acc:MGI:3052714]	1:95298743:A->T:Q14AT5:775:H:CAC:A:1:+:CCDS15188.1
14	48004393	IGL00094	A	G	K->R	64	39	0.061	benign	Lgals3	CCDS26986.1	ENSMUSG00000050335	lectin, galactose binding, soluble 3 Gene [Source:MGI Symbol;Acc:MGI:96778]	14:48004393:A->G:Q8C253:197:K:AAG:A:1:+:CCDS26986.1
2	114021668	IGL00090	A	G	V->A	116	37	0.059	benign	Zfp770	CCDS16566.1	ENSMUSG00000040321	zinc finger protein 770 Gene [Source:MGI Symbol;Acc:MGI:2445100]	2:114021668:A->G:Q8BIQ8:552:V:CAC:A:1:-:CCDS16566.1
13	49616003	IGL00090	G	T	V->L	23	30	0.059	benign	Ecm2,Cenpp	CCDS26502.1,CCDS26501.1	ENSMUSG00000021391,ENSMUSG00000043631	extracellular matrix protein 2, female organ and adipocyte specific Gene [Source:MGI Symbol;Acc:MGI:3039578],centromere protein P Gene [Source:MGI Symbol;Acc:MGI:1913586]	13:49616003:G->T:Q5FW85:177:V:GTA:G:0:+:CCDS26502.1
2	38563861	IGL00095	T	C	E->G	167	35	0.051	benign	Nr5a1	CCDS16011.1	ENSMUSG00000026751	nuclear receptor subfamily 5, group A, member 1 Gene [Source:MGI Symbol;Acc:MGI:1346833]	2:38563861:T->C:P33242:148:E:CTC:T:1:-:CCDS16011.1_NO_MAP
12	73587230	IGL00092	C	T	T->M	79	39	0.051	benign	Lrrc9	CCDS36472.2,CCDS49085.1	ENSMUSG00000021090	leucine rich repeat containing 9 Gene [Source:MGI Symbol;Acc:MGI:1925507]	12:73587230:C->T:Q8CDN9:962:T:ACG:C:1:+:CCDS49085.1
11	115205767	IGL00094	A	T	T->S	32	35	0.05	benign	Otop3	CCDS25629.1	ENSMUSG00000018862	otopetrin 3 Gene [Source:MGI Symbol;Acc:MGI:1916852]	11:115205767:A->T:Q80UF9:304:T:ACA:A:0:+:ENSMUST00000106543
18	37885863	IGL00095	T	C	I->T	268	37	0.047	benign	Pcdhga11	CCDS37782.1,CCDS37781.1	ENSMUSG00000023036	protocadherin gamma subfamily A, 11 Gene [Source:MGI Symbol;Acc:MGI:1935228]	18:37885863:T->C:Q91XY0:106:I:ATC:T:1:+:CCDS37782.1
2	163295528	IGL00087	A	G	V->A	157	37	0.045	benign	Fitm2	CCDS38315.1	ENSMUSG00000048486	fat storage-inducing transmembrane protein 2 Gene [Source:MGI Symbol;Acc:MGI:2444508]	2:163295528:A->G:P59266:167:V:CAC:A:1:-:CCDS38315.1
13	60862401	IGL00089	A	T	I->F	105	35	0.039	benign	Dapk1	CCDS26581.1	ENSMUSG00000021559	death associated protein kinase 1 Gene [Source:MGI Symbol;Acc:MGI:1916885]	13:60862401:A->T:Q80YE7:1156:I:ATC:A:0:+:CCDS26581.1_NO_MAP
11	108257148	IGL00090	A	G	D->G	50	37	0.038	benign	Apoh	CCDS25574.1	ENSMUSG00000000049	apolipoprotein H Gene [Source:MGI Symbol;Acc:MGI:88058]	11:108257148:A->G:Q01339:28:D:GAC:A:1:+:CCDS25574.1
2	26860881	IGL00089	C	A	Q->K	86	36.5	0.032	benign	Adamts13	CCDS15820.1	ENSMUSG00000014852	a disintegrin-like and metallopeptidase (reprolysin type) with thrombospondin type 1 motif, 13 Gene [Source:MGI Symbol;Acc:MGI:2685556]	2:26860881:C->A:Q769J6:1155:Q:CAG:C:0:+:CCDS15820.1
11	22736151	IGL00094	C	T	V->I	61	38	0.032	benign	B3gnt2	CCDS24471.1	ENSMUSG00000051650	UDP-GlcNAc:betaGal beta-1,3-N-acetylglucosaminyltransferase 2 Gene [Source:MGI Symbol;Acc:MGI:1889505]	11:22736151:C->T:Q9Z222:346:V:AAC:C:2:-:CCDS24471.1
16	91501875	IGL00091	G	C	M->I	12	39	0.031	benign	Ifnar1	CCDS28326.1	ENSMUSG00000022967	interferon (alpha and beta) receptor 1 Gene [Source:MGI Symbol;Acc:MGI:107658]	16:91501875:G->C:P33896:378:M:ATG:G:2:+:CCDS28326.1_NO_MAP
9	66331773	IGL00092	T	C	V->A	79	35	0.029	benign	Herc1	CCDS52840.1	ENSMUSG00000038664	hect (homologous to the E6-AP (UBE3A) carboxyl terminus) domain and RCC1 (CHC1)-like domain (RLD) 1 Gene [Source:MGI Symbol;Acc:MGI:2384589]	9:66331773:T->C:E9PZP8:4017:V:GTA:T:1:+:CCDS52840.1
5	14934071	IGL00088	G	C	H->D	34	39	0.026	benign	RP23-239L21.1	CCDS51417.1	ENSMUSG00000091255	spermatogenesis associated glutamate (E)-rich protein 4e [Source:RefSeq peptide;Acc:NP_001116133]	5:14934071:G->C:E0CZ92:244:H:GTG:G:2:-:CCDS51417.1
14	32101059	IGL00090	A	G	S->P	96	37	0.025	benign	Dnahc1	CCDS49436.1	ENSMUSG00000019027	dynein, axonemal, heavy chain 1 Gene [Source:MGI Symbol;Acc:MGI:107721]	14:32101059:A->G:E9Q0Y9:1187:S:GGA:A:2:-:ENSMUST00000170417
11	109912253	IGL00089	A	G	V->A	26	39	0.024	benign	Abca8a	CCDS48974.1	ENSMUSG00000041828	ATP-binding cassette, sub-family A (ABC1), member 8a Gene [Source:MGI Symbol;Acc:MGI:2386846]	11:109912253:A->G:Q8K442:1167:V:AAC:A:1:-:CCDS48974.1_NO_MAP
12	32020442	IGL00094	A	T	M->K	167	38	0.021	benign	Dld	CCDS36428.1	ENSMUSG00000020664	dihydrolipoamide dehydrogenase Gene [Source:MGI Symbol;Acc:MGI:107450]	12:32020442:A->T:O08749:255:M:CAT:A:1:-:CCDS36428.1
14	31743007	IGL00095	C	T	V->M	51	36	0.021	benign	Itih1	CCDS49435.1	ENSMUSG00000006529	inter-alpha trypsin inhibitor, heavy chain 1 Gene [Source:MGI Symbol;Acc:MGI:96618]	14:31743007:C->T:Q61702:855:V:CAC:C:2:-:CCDS49435.1_NO_MAP
4	139021237	IGL00087	A	T	E->D	36	36	0.019	benign	Ubr4	CCDS51340.1	ENSMUSG00000066036	ubiquitin protein ligase E3 component n-recognin 4 Gene [Source:MGI Symbol;Acc:MGI:1916366]	4:139021237:A->T:A2AN08:4249:E:GAA:A:2:+:CCDS51340.1
12	120129083	IGL00090	T	C	T->A	26	36.5	0.019	benign	Abcb5	CCDS49198.1	ENSMUSG00000072791	ATP-binding cassette, sub-family B (MDR/TAP), member 5 Gene [Source:MGI Symbol;Acc:MGI:1924956]	12:120129083:T->C:Q3UT27:323:T:GGT:T:2:-:ENSMUST00000100982
4	40905935	IGL00088	C	A	Q->K	10	37.5	0.018	benign	Chmp5	CCDS18053.1	ENSMUSG00000028419	chromatin modifying protein 5 Gene [Source:MGI Symbol;Acc:MGI:1924209]	4:40905935:C->A:Q9D7S9:134:Q:CAG:C:0:+:CCDS18053.1
2	52164267	IGL00088	A	G	I->T	179	39	0.016	benign	Neb	CCDS50584.1	ENSMUSG00000026950	nebulin Gene [Source:MGI Symbol;Acc:MGI:97292]	2:52164267:A->G:A2AQA9:394:I:GAT:A:1:-:ENSMUST00000075301
4	147615643	IGL00092	C	T	V->I	44	37	0.015	benign	Ptchd2	CCDS38966.1	ENSMUSG00000041544	patched domain containing 2 Gene [Source:MGI Symbol;Acc:MGI:2444403]	4:147615643:C->T:A3KFU9:1256:V:GAC:C:2:-:ENSMUST00000047720
11	9197446	IGL00094	A	G	T->A	141	32	0.014	benign	Abca13	CCDS36110.1	ENSMUSG00000004668	ATP-binding cassette, sub-family A (ABC1), member 13 Gene [Source:MGI Symbol;Acc:MGI:2388707]	11:9197446:A->G:Q5SSE9:2397:T:ACT:A:0:+:CCDS36110.1
17	24960574	IGL00090	G	A	V->I	43	37	0.014	benign	4930528F23Rik	CCDS50020.1	ENSMUSG00000024155	RIKEN cDNA 4930528F23 gene Gene [Source:MGI Symbol;Acc:MGI:1922428]	17:24960574:G->A:Q9D513:144:V:GTT:G:0:+:CCDS50020.1_NO_MAP
1	127769308	IGL00089	A	C	R->S	63	39	0.013	benign	Gpr39	CCDS48344.1	ENSMUSG00000026343	G protein-coupled receptor 39 Gene [Source:MGI Symbol;Acc:MGI:1918361]	1:127769308:A->C:Q5U431:406:R:AGA:A:2:+:CCDS48344.1_NO_MAP
6	142966465	IGL00089	T	C	I->V	59	39	0.012	benign	5730419I09Rik	CCDS51952.1,CCDS51953.1,CCDS51951.1	ENSMUSG00000030279	RIKEN cDNA 5730419I09 gene Gene [Source:MGI Symbol;Acc:MGI:1921991]	6:142966465:T->C:Q7TPS5:905:I:TAT:T:2:-:CCDS51952.1
2	69826867	IGL00088	A	C	I->L	81	39	0.01	benign	Ubr3	CCDS16104.2	ENSMUSG00000044308	ubiquitin protein ligase E3 component n-recognin 3 Gene [Source:MGI Symbol;Acc:MGI:1861100]	2:69826867:A->C:Q5U430:1315:I:ATT:A:0:+:CCDS16104.2
5	124240168	IGL00087	T	A	S->T	84	36.5	0.01	benign	Kntc1	CCDS39274.1	ENSMUSG00000029414	kinetochore associated 1 Gene [Source:MGI Symbol;Acc:MGI:2673709]	5:124240168:T->A:Q8C3Y4:1240:S:TCC:T:0:+:CCDS39274.1
7	5439671	IGL00095	T	C	D->G	166	36	0.01	benign	Vmn2r28	CCDS39748.1	ENSMUSG00000066820	vomeronasal 2, receptor 28 Gene [Source:MGI Symbol;Acc:MGI:3645468]	7:5439671:T->C:D3Z0C4:393:D:ATC:T:1:-:CCDS39748.1
7	93484571	IGL00092	C	T	V->I	129	35	0.01	benign	Olfr307	CCDS21426.1	ENSMUSG00000055610	olfactory receptor 307 Gene [Source:MGI Symbol;Acc:MGI:3030141]	7:93484571:C->T:Q8VFN8:112:V:GAC:C:2:-:CCDS21426.1
18	78113033	IGL00087	A	G	S->G	94	37	0.01	benign	Pstpip2	CCDS37868.1	ENSMUSG00000025429	proline-serine-threonine phosphatase-interacting protein 2 Gene [Source:MGI Symbol;Acc:MGI:1335088]	18:78113033:A->G:Q99M15:255:S:AGT:A:0:+:CCDS37868.1_NO_MAP
6	40441339	IGL00088	A	T	I->F	157	38	0.009	benign	Tas2r137	CCDS20031.1	ENSMUSG00000052850	taste receptor, type 2, member 137 Gene [Source:MGI Symbol;Acc:MGI:3606604]	6:40441339:A->T:Q7TQA7:35:I:ATT:A:0:+:CCDS20031.1_NO_MAP
5	105510283	IGL00094	T	C	K->E	257	37	0.008	benign	Gbp9	CCDS39191.1	ENSMUSG00000029298	guanylate-binding protein 9 Gene [Source:MGI Symbol;Acc:MGI:3605620]	5:105510283:T->C:Q8BTS3:506:K:CTT:T:2:-:CCDS39191.1
5	23300249	IGL00087	A	G	T->A	48	39	0.007	benign	Rint1	CCDS39025.1	ENSMUSG00000028999	RAD50 interactor 1 Gene [Source:MGI Symbol;Acc:MGI:1916233]	5:23300249:A->G:Q8BZ36:73:T:ACA:A:0:+:CCDS39025.1
1	78459568	IGL00092	A	T	S->T	71	36	0.005	benign	Farsb	CCDS15084.1	ENSMUSG00000026245	phenylalanyl-tRNA synthetase, beta subunit Gene [Source:MGI Symbol;Acc:MGI:1346035]	1:78459568:A->T:Q9WUA2:338:S:TGA:A:2:-:CCDS15084.1_NO_MAP
10	128170142	IGL00089	A	T	D->E	122	36	0.005	benign	Dgka	CCDS24290.1	ENSMUSG00000025357	diacylglycerol kinase, alpha Gene [Source:MGI Symbol;Acc:MGI:102952]	10:128170142:A->T:O88673:203:D:ATC:A:0:-:CCDS24290.1
14	31974543	IGL00087	G	T	T->N	53	32	0.005	benign	Stab1	CCDS26906.1	ENSMUSG00000042286	stabilin 1 Gene [Source:MGI Symbol;Acc:MGI:2178742]	14:31974543:G->T:Q8R4Y4:336:T:GGT:G:1:-:CCDS26906.1_NO_MAP
4	117576010	IGL00091	T	C	E->G	45	39	0.004	benign	Ipo13	CCDS18542.1	ENSMUSG00000033365	importin 13 Gene [Source:MGI Symbol;Acc:MGI:2385205]	4:117576010:T->C:Q8K0C1:626:E:TTC:T:1:-:CCDS18542.1
6	88843395	IGL00089	T	A	M->L	91	34	0.004	benign	Mcm2	CCDS39554.1	ENSMUSG00000002870	minichromosome maintenance deficient 2 mitotin (S. cerevisiae) Gene [Source:MGI Symbol;Acc:MGI:105380]	6:88843395:T->A:P97310:117:M:CAT:T:2:-:CCDS39554.1
19	42677682	IGL00091	G	C	L->V	14	36.5	0.004	benign	Loxl4	CCDS29830.1,CCDS50441.1	ENSMUSG00000025185	lysyl oxidase-like 4 Gene [Source:MGI Symbol;Acc:MGI:1914823]	19:42677682:G->C:Q924C6:477:L:GAG:G:2:-:CCDS50441.1_NO_MAP
9	89496638	IGL00089	C	T	V->I	71	37	0.003	benign	AF529169	CCDS23395.1	ENSMUSG00000039313	cDNA sequence AF529169 Gene [Source:MGI Symbol;Acc:MGI:2667167]	9:89496638:C->T:Q8K3V7:515:V:GAC:C:2:-:CCDS23395.1
17	66693659	IGL00092	C	T	V->I	83	36	0.003	benign	1110012J17Rik	CCDS50168.1,CCDS28946.2	ENSMUSG00000052105	RIKEN cDNA 1110012J17 gene Gene [Source:MGI Symbol;Acc:MGI:1915867]	17:66693659:C->T:Q3UHU5:1384:V:GAC:C:2:-:CCDS28946.2
1	71350115	IGL00089	T	A	I->F	61	37	0.002	benign	Abca12	CCDS48286.1	ENSMUSG00000050296	ATP-binding cassette, sub-family A (ABC1), member 12 Gene [Source:MGI Symbol;Acc:MGI:2676312]	1:71350115:T->A:E9Q876:927:I:AAT:T:2:-:CCDS48286.1
5	144478011	IGL00088	A	G	S->P	87	36	0.002	benign	Usp42	CCDS39372.1	ENSMUSG00000051306	ubiquitin specific peptidase 42 Gene [Source:MGI Symbol;Acc:MGI:1924050]	5:144478011:A->G:B2RQC2:575:S:CGA:A:2:-:CCDS39372.1
7	27940317	IGL00088	A	T	M->L	87	35	0.002	benign	Cyp2t4	CCDS52157.1	ENSMUSG00000078787	cytochrome P450, family 2, subfamily t, polypeptide 4 Gene [Source:MGI Symbol;Acc:MGI:2686296]	7:27940317:A->T:D3Z7F6:60:M:ATG:A:0:+:ENSMUST00000108385
7	95279291	IGL00087	T	C	V->A	182	33	0.002	benign	Grm5	CCDS40013.1,CCDS52305.1	ENSMUSG00000049583	glutamate receptor, metabotropic 5 Gene [Source:MGI Symbol;Acc:MGI:1351342]	7:95279291:T->C:Q3UVX5:1175:V:GTC:T:1:+:CCDS52305.1
10	92928752	IGL00091	C	G	P->R	14	39	0.002	benign	Lta4h	CCDS24125.1	ENSMUSG00000015889	leukotriene A4 hydrolase Gene [Source:MGI Symbol;Acc:MGI:96836]	10:92928752:C->G:P24527:180:P:CCT:C:1:+:CCDS24125.1_NO_MAP
17	17870460	IGL00092	T	C	S->P	372	38	0.002	benign	AC121822.1	CCDS49966.1	ENSMUSG00000092120	vomeronasal receptor Vmn2r90 [Source:RefSeq peptide;Acc:NP_001098009]	17:17870460:T->C:E9PXJ8:641:S:TCT:T:0:+:CCDS49966.1
1	6792653	IGL00089	A	G	D->G	186	37	0.001	benign	St18	CCDS14810.1	ENSMUSG00000033740	suppression of tumorigenicity 18 Gene [Source:MGI Symbol;Acc:MGI:2446700]	1:6792653:A->G:Q80TY4:177:D:GAC:A:1:+:CCDS14810.1
3	3648082	IGL00089	A	G	T->A	70	37	0.001	benign	Hnf4g	CCDS17226.1	ENSMUSG00000017688	hepatocyte nuclear factor 4, gamma Gene [Source:MGI Symbol;Acc:MGI:1353604]	3:3648082:A->G:Q9WUU6:185:T:ACA:A:0:+:ENSMUST00000108393
3	117025138	IGL00090	T	A	T->S	91	36	0.001	benign	D3Bwg0562e	CCDS17795.1	ENSMUSG00000044667	DNA segment, Chr 3, Brigham & Women's Genetics 0562 expressed Gene [Source:MGI Symbol;Acc:MGI:106530]	3:117025138:T->A:Q7TME0:663:T:GGT:T:2:-:CCDS17795.1
4	101487640	IGL00089	A	T	R->S	40	39	0.001	benign	Lepr	CCDS51240.1	ENSMUSG00000057722	leptin receptor Gene [Source:MGI Symbol;Acc:MGI:104993]	4:101487640:A->T:P48356:1085:R:AGA:A:2:+:CCDS51240.1
7	20609289	IGL00092	G	C	M->I	14	39	0.001	benign	Nlrp9b	CCDS20920.1	ENSMUSG00000060508	NLR family, pyrin domain containing 9B Gene [Source:MGI Symbol;Acc:MGI:2675377]	7:20609289:G->C:Q66X22:367:M:ATG:G:2:+:CCDS20920.1
8	25703857	IGL00092	C	T	R->K	33	20	0.001	benign	Ido1	CCDS40299.1	ENSMUSG00000031551	indoleamine 2,3-dioxygenase 1 Gene [Source:MGI Symbol;Acc:MGI:96416]	8:25703857:C->T:P28776:48:R:TCT:C:1:-:CCDS40299.1
8	91176882	IGL00088	T	A	D->E	44	29	0.001	benign	Nod2	CCDS52632.1	ENSMUSG00000055994	nucleotide-binding oligomerization domain containing 2 Gene [Source:MGI Symbol;Acc:MGI:2429397]	8:91176882:T->A:Q8K3Z0:44:D:GAT:T:2:+:ENSMUST00000109634
9	39292233	IGL00094	T	C	I->V	176	38.5	0.001	benign	Olfr44	CCDS23048.1	ENSMUSG00000062649	olfactory receptor 44 Gene [Source:MGI Symbol;Acc:MGI:1333829]	9:39292233:T->C:Q9EQB8:202:I:AAT:T:2:-:CCDS23048.1
12	5147511	IGL00088	G	A	P->S	30	37	0.001	benign	Klhl29	CCDS49021.1	ENSMUSG00000020627	kelch-like 29 (Drosophila) Gene [Source:MGI Symbol;Acc:MGI:2683857]	12:5147511:G->A:Q80T74:97:P:GGG:G:2:-:CCDS49021.1_NO_MAP
15	102161717	IGL00094	G	T	M->I	10	37	0.001	benign	Pfdn5	CCDS37227.1	ENSMUSG00000001289	prefoldin 5 Gene [Source:MGI Symbol;Acc:MGI:1928753]	15:102161717:G->T:Q9WU28:134:M:ATG:G:2:+:CCDS37227.1
19	20770884	IGL00091	C	A	A->S	58	39	0.001	benign	Aldh1a7	CCDS29696.1	ENSMUSG00000024747	aldehyde dehydrogenase family 1, subfamily A7 Gene [Source:MGI Symbol;Acc:MGI:1347050]	19:20770884:C->A:O35945:459:A:AGC:C:2:-:CCDS29696.1
1	175385596	IGL00090	A	G	S->G	35	39	0	benign	Aim2	CCDS15529.2	ENSMUSG00000037860	absent in melanoma 2 Gene [Source:MGI Symbol;Acc:MGI:2686159]	1:175385596:A->G:Q91VJ1:38:S:AGC:A:0:+:CCDS15529.2
2	65602497	IGL00088	A	G	I->V	135	37	0	benign	Scn2a1	CCDS38130.1	ENSMUSG00000075318	sodium channel, voltage-gated, type II, alpha 1 Gene [Source:MGI Symbol;Acc:MGI:98248]	2:65602497:A->G:B1AWN6:1878:I:ATC:A:0:+:CCDS38130.1
2	111996224	IGL00089	A	T	M->L	227	39	0	benign	Olfr1318	CCDS16547.1	ENSMUSG00000049758	olfactory receptor 1318 Gene [Source:MGI Symbol;Acc:MGI:3031152]	2:111996224:A->T:Q7TQW6:39:M:ATG:A:0:+:CCDS16547.1
2	133386763	IGL00090	A	T	Q->L	13	39	0	benign	Bmp2	CCDS16782.1	ENSMUSG00000027358	bone morphogenetic protein 2 Gene [Source:MGI Symbol;Acc:MGI:88177]	2:133386763:A->T:P21274:166:Q:CAG:A:1:+:CCDS16782.1_NO_MAP
2	168094264	IGL00091	T	C	H->R	146	33	0	benign	Kcng1	CCDS38344.1	ENSMUSG00000074575	potassium voltage-gated channel, subfamily G, member 1 Gene [Source:MGI Symbol;Acc:MGI:3616086]	2:168094264:T->C:A2BDX4:160:H:GTG:T:1:-:CCDS38344.1
5	114196678	IGL00092	T	C	R->G	824	38	0	benign	Sart3	CCDS19552.1	ENSMUSG00000018974	squamous cell carcinoma antigen recognized by T-cells 3 Gene [Source:MGI Symbol;Acc:MGI:1858230]	5:114196678:T->C:Q9JLI8:625:R:CCT:T:2:-:CCDS19552.1
6	78416773	IGL00088	A	T	S->T	82	37	0	benign	Reg3g	CCDS20258.1	ENSMUSG00000030017	regenerating islet-derived 3 gamma Gene [Source:MGI Symbol;Acc:MGI:109406]	6:78416773:A->T:O09049:149:S:TGA:A:2:-:CCDS20258.1
7	30661044	IGL00091	C	A	R->S	10	39	0	benign	Zfp420	CCDS52175.1	ENSMUSG00000058402	zinc finger protein 420 Gene [Source:MGI Symbol;Acc:MGI:2444666]	7:30661044:C->A:Q7TMN8:557:R:CGT:C:0:+:CCDS52175.1
7	31028542	IGL00094	T	C	E->G	123	37	0	benign	Wdr62	CCDS52178.1	ENSMUSG00000037020	WD repeat domain 62 Gene [Source:MGI Symbol;Acc:MGI:1923696]	7:31028542:T->C:Q3U3T8:983:E:CTC:T:1:-:CCDS52178.1_NO_MAP
8	108227101	IGL00088	T	A	C->S	251	35	0	benign	Pard6a	CCDS40462.1,CCDS22609.1	ENSMUSG00000005699	par-6 (partitioning defective 6,) homolog alpha (C. elegans) Gene [Source:MGI Symbol;Acc:MGI:1927223]	8:108227101:T->A:Q9Z101:294:C:TGT:T:0:+:CCDS22609.1
9	54249511	IGL00088	T	C	D->G	131	39	0	benign	Dmxl2	CCDS52799.1	ENSMUSG00000041268	Dmx-like 2 Gene [Source:MGI Symbol;Acc:MGI:2444630]	9:54249511:T->C:B0V2P5:1921:D:ATC:T:1:-:CCDS52799.1
11	29122875	IGL00090	C	T	V->M	78	38	0	benign	Ccdc104	CCDS24493.1	ENSMUSG00000020462	coiled-coil domain containing 104 Gene [Source:MGI Symbol;Acc:MGI:1913994]	11:29122875:C->T:Q8C6E0:217:V:CAC:C:2:-:CCDS24493.1
11	72688628	IGL00092	T	A	I->N	116	33.5	0	benign	Zzef1	CCDS36218.1	ENSMUSG00000055670	zinc finger, ZZ-type with EF hand domain 1 Gene [Source:MGI Symbol;Acc:MGI:2444286]	11:72688628:T->A:Q5SSH7:1493:I:ATC:T:1:+:CCDS36218.1_NO_MAP
11	73935381	IGL00087	A	T	I->F	152	37	0	benign	Olfr401	CCDS25025.1	ENSMUSG00000070380	olfactory receptor 401 Gene [Source:MGI Symbol;Acc:MGI:3030235]	11:73935381:A->T:Q8VFX6:197:I:ATC:A:0:+:CCDS25025.1
11	77319459	IGL00092	T	C	L->P	82	36	0	benign	Git1	CCDS25080.1	ENSMUSG00000011877	G protein-coupled receptor kinase-interactor 1 Gene [Source:MGI Symbol;Acc:MGI:1927140]	11:77319459:T->C:Q68FF6:644:L:CTC:T:1:+:CCDS25080.1
12	57801062	IGL00087	A	G	N->S	53	33	0	benign	Pax9	CCDS25924.1	ENSMUSG00000001497	paired box gene 9 Gene [Source:MGI Symbol;Acc:MGI:97493]	12:57801062:A->G:P47242:232:N:AAC:A:1:+:CCDS25924.1
12	81440310	IGL00094	A	C	N->K	36	36	0	benign	Dcaf5	CCDS26013.1	ENSMUSG00000049106	DDB1 and CUL4 associated factor 5 Gene [Source:MGI Symbol;Acc:MGI:2444785]	12:81440310:A->C:Q80T85:676:N:ATT:A:0:-:CCDS26013.1
14	21806225	IGL00089	T	C	I->T	52	39	0	benign	Vcl	CCDS26860.1	ENSMUSG00000021823	vinculin Gene [Source:MGI Symbol;Acc:MGI:98927]	14:21806225:T->C:Q64727:223:I:ATA:T:1:+:CCDS26860.1
15	96202733	IGL00091	T	C	V->A	50	31.5	0	benign	Arid2	CCDS37185.2	ENSMUSG00000033237	AT rich interactive domain 2 (ARID, RFX-like) Gene [Source:MGI Symbol;Acc:MGI:1924294]	15:96202733:T->C:E9Q6E3:1242:V:GTG:T:1:+:ENSMUST00000058749
16	4304582	IGL00094	T	A	I->L	23	36	0	benign	Adcy9	CCDS27917.1	ENSMUSG00000005580	adenylate cyclase 9 Gene [Source:MGI Symbol;Acc:MGI:108450]	16:4304582:T->A:P51830:772:I:TAT:T:2:-:CCDS27917.1
16	18249580	IGL00088	T	A	V->D	17	33	0	benign	Trmt2a	CCDS37281.1,CCDS37282.1	ENSMUSG00000022721	TRM2 tRNA methyltransferase 2 homolog A (S. cerevisiae) Gene [Source:MGI Symbol;Acc:MGI:96270]	16:18249580:T->A:Q8BNV1:8:V:GTT:T:1:+:ENSMUST00000140206
17	57589478	IGL00090	A	G	I->V	51	37	0	benign	Emr1	CCDS50160.1	ENSMUSG00000004730	EGF-like module containing, mucin-like, hormone receptor-like sequence 1 Gene [Source:MGI Symbol;Acc:MGI:106912]	17:57589478:A->G:Q61549:771:I:ATA:A:0:+:CCDS50160.1
19	4893010	IGL00090	T	C	T->A	46	35.5	0	benign	Bbs1	CCDS29442.1	ENSMUSG00000006464	Bardet-Biedl syndrome 1 (human) Gene [Source:MGI Symbol;Acc:MGI:1277215]	19:4893010:T->C:Q3V3N7:451:T:GGT:T:2:-:CCDS29442.1
X	109477808	IGL00087	C	A	Q->K	36	29	0	benign	Apool	CCDS30359.1	ENSMUSG00000025525	apolipoprotein O-like Gene [Source:MGI Symbol;Acc:MGI:1915367]	X:109477808:C->A:Q78IK4:177:Q:CAA:C:0:+:CCDS30359.1
1	24568145	IGL00088	A	T	S->T	50	37	-	unknown	Col19a1	CCDS14854.1	ENSMUSG00000026141	collagen, type XIX, alpha 1 Gene [Source:MGI Symbol;Acc:MGI:1095415]	1:24568145:A->T:Q0VF58:52:S:TGA:A:2:-:CCDS14854.1
1	36236397	IGL00091	T	C	N/A	116	38	-	N/A	Uggt1	CCDS48238.1	ENSMUSG00000037470	UDP-glucose glycoprotein glucosyltransferase 1 Gene [Source:MGI Symbol;Acc:MGI:2443162]
1	60292035	IGL00094	G	T	E->Stop	71	39	-	N/A	Nbeal1	CCDS48274.1	ENSMUSG00000073664	neurobeachin like 1 Gene [Source:MGI Symbol;Acc:MGI:2444343]
1	133166589	IGL00088	A	G	N/A	157	36	-	N/A	Ikbke	CCDS15269.1	ENSMUSG00000042349	inhibitor of kappaB kinase epsilon Gene [Source:MGI Symbol;Acc:MGI:1929612]
1	167832429	IGL00090	G	T	R->S	102	34	-	unknown	Pou2f1	CCDS15444.1,CCDS35760.1,CCDS35761.1,CCDS48430.1	ENSMUSG00000026565	POU domain, class 2, transcription factor 1 Gene [Source:MGI Symbol;Acc:MGI:101898]	1:167832429:G->T:P25425:255:R:GCG:G:2:-:ENSMUST00000160260
1	172857629	IGL00089	A	T	C->S	98	38	0	benign	Fcrla	CCDS48439.1,CCDS48440.1	ENSMUSG00000038421	Fc receptor-like A Gene [Source:MGI Symbol;Acc:MGI:2138647]
1	180460592	IGL00091	G	T	E->Stop	16	35	-	N/A	Kif26b	CCDS48464.1	ENSMUSG00000026494	kinesin family member 26B Gene [Source:MGI Symbol;Acc:MGI:2447076]
1	183838469	IGL00091	C	A	G->V	29	36	-	unknown	Enah	CCDS48473.1,CCDS35811.1,CCDS48474.1	ENSMUSG00000022995	enabled homolog (Drosophila) Gene [Source:MGI Symbol;Acc:MGI:108360]	1:183838469:C->A:Q03173:760:G:TCC:C:1:-:CCDS35811.1_NO_MAP
2	13413447	IGL00095	C	A	N/A	39	36	-	N/A	Cubn	CCDS38048.1	ENSMUSG00000026726	cubilin (intrinsic factor-cobalamin receptor) Gene [Source:MGI Symbol;Acc:MGI:1931256]
2	26748589	IGL00089	T	A	N/A	168	37	-	N/A	Surf6	CCDS15812.1	ENSMUSG00000036160	surfeit gene 6 Gene [Source:MGI Symbol;Acc:MGI:98447]
2	32542067	IGL00091	A	T	N/A	44	39	-	N/A	Fpgs	CCDS15926.1	ENSMUSG00000009566	folylpolyglutamyl synthetase Gene [Source:MGI Symbol;Acc:MGI:95576]
2	35947236	IGL00088	G	A	N/A	59	35	-	N/A	Lhx6	CCDS38112.1,CCDS38110.1,CCDS38113.1,CCDS38111.1	ENSMUSG00000026890	LIM homeobox protein 6 Gene [Source:MGI Symbol;Acc:MGI:1306803]
2	37442024	IGL00087	A	G	N/A	35	37	-	N/A	Strbp	CCDS38118.1	ENSMUSG00000026915	spermatid perinuclear RNA binding protein Gene [Source:MGI Symbol;Acc:MGI:104626]
2	38098962	IGL00089	A	T	Y->Stop	109	38	-	N/A	Dennd1a	CCDS16007.1	ENSMUSG00000035392	DENN/MADD domain containing 1A Gene [Source:MGI Symbol;Acc:MGI:2442794]
2	66521384	IGL00090	A	G	N/A	134	39	-	N/A	Scn7a	CCDS16081.1	ENSMUSG00000034810	sodium channel, voltage-gated, type VII, alpha Gene [Source:MGI Symbol;Acc:MGI:102965]
2	89843178	IGL00094	T	A	I->N	131	39	0.002	benign	Olfr1262	CCDS16401.1	ENSMUSG00000051313	olfactory receptor 1262 Gene [Source:MGI Symbol;Acc:MGI:3031096]
2	91015923	IGL00095	A	G	N/A	92	39	-	N/A	Madd	CCDS50636.1,CCDS50637.1,CCDS50632.1,CCDS50633.1,CCDS50635.1,CCDS38178.1,CCDS50638.1,CCDS50634.1	ENSMUSG00000040687	MAP-kinase activating death domain Gene [Source:MGI Symbol;Acc:MGI:2444672]
2	120574569	IGL00091	C	A	G->Stop	121	35	-	N/A	Ttbk2	CCDS16626.1,CCDS16627.1	ENSMUSG00000090100	tau tubulin kinase 2 Gene [Source:MGI Symbol;Acc:MGI:2155779]
2	145744204	IGL00088	C	T	D->N	119	37	0.979	probablydamaging	Crnkl1	CCDS16828.1	ENSMUSG00000001767	Crn, crooked neck-like 1 (Drosophila) Gene [Source:MGI Symbol;Acc:MGI:1914127]
2	154373304	IGL00090	G	T	N/A	44	39	-	N/A	Necab3	CCDS50766.1	ENSMUSG00000027489	N-terminal EF-hand calcium binding protein 3 Gene [Source:MGI Symbol;Acc:MGI:1861721]
2	166690330	IGL00087	C	G	Y->Stop	117	37	-	N/A	Arfgef2	CCDS38335.1	ENSMUSG00000074582	ADP-ribosylation factor guanine nucleotide-exchange factor 2 (brefeldin A-inhibited) Gene [Source:MGI Symbol;Acc:MGI:2139354]
2	174471159	IGL00091	T	C	S->P	32	35.5	-	unknown	Zfp831	CCDS38361.1	ENSMUSG00000050600	zinc finger protein 831 Gene [Source:MGI Symbol;Acc:MGI:3641861]
3	85405842	IGL00094	A	T	I->L	42	36.5	0.942	possiblydamaging	Pet112l	CCDS17441.1	ENSMUSG00000028085	PET112-like (yeast) Gene [Source:MGI Symbol;Acc:MGI:2442496]
3	86603012	IGL00088	T	A	N/A	83	38	-	N/A	Dclk2	CCDS17448.1	ENSMUSG00000028078	doublecortin-like kinase 2 Gene [Source:MGI Symbol;Acc:MGI:1918012]
3	123189867	IGL00094	G	A	N/A	36	37	-	N/A	Prss12	CCDS17817.1	ENSMUSG00000027978	protease, serine, 12 neurotrypsin (motopsin) Gene [Source:MGI Symbol;Acc:MGI:1100881]
3	132406057	IGL00090	T	C	N/A	113	36	-	N/A	Tbck	CCDS51070.1,CCDS38643.1	ENSMUSG00000028030	TBC1 domain containing kinase Gene [Source:MGI Symbol;Acc:MGI:2445052]
4	88274974	IGL00088	T	A	K->N	117	39	0.221	benign	C87499	CCDS51221.1	ENSMUSG00000038330	expressed sequence C87499 Gene [Source:MGI Symbol;Acc:MGI:2140706]
4	107851516	IGL00088	T	C	I->T	86	38	0.999	probablydamaging	Echdc2	CCDS18447.2	ENSMUSG00000028601	enoyl Coenzyme A hydratase domain containing 2 Gene [Source:MGI Symbol;Acc:MGI:1289238]
4	117895825	IGL00090	A	G	N/A	54	35	-	N/A	Ptprf	CCDS18546.1	ENSMUSG00000033295	protein tyrosine phosphatase, receptor type, F Gene [Source:MGI Symbol;Acc:MGI:102695]
4	118056855	IGL00092	C	T	N/A	52	38	-	N/A	Szt2	CCDS51283.1	ENSMUSG00000033253	seizure threshold 2 Gene [Source:MGI Symbol;Acc:MGI:3033336]
5	45897408	IGL00089	A	G	N/A	54	36	-	N/A	Lap3	CCDS19274.1	ENSMUSG00000039682	leucine aminopeptidase 3 Gene [Source:MGI Symbol;Acc:MGI:1914238]
5	124439744	IGL00089	T	A	N/A	178	36	-	N/A	Hip1r	CCDS39276.1	ENSMUSG00000000915	huntingtin interacting protein 1 related Gene [Source:MGI Symbol;Acc:MGI:1352504]
5	137829048	IGL00087	C	T	N/A	171	38	-	N/A	Zan	CCDS51672.1	ENSMUSG00000079173	zonadhesin Gene [Source:MGI Symbol;Acc:MGI:106656]
5	145540843	IGL00095	T	C	N/A	28	37	-	N/A	Trrap	CCDS39379.1	ENSMUSG00000045482	transformation/transcription domain-associated protein Gene [Source:MGI Symbol;Acc:MGI:2153272]
5	146813039	IGL00091	A	T	Y->Stop	396	39	-	N/A	Cyp3a25	CCDS19866.1	ENSMUSG00000029630	cytochrome P450, family 3, subfamily a, polypeptide 25 Gene [Source:MGI Symbol;Acc:MGI:1930638]
6	38558170	IGL00089	T	C	F->S	53	39	-	unknown	Luc7l2	CCDS20015.1	ENSMUSG00000029823	LUC7-like 2 (S. cerevisiae) Gene [Source:MGI Symbol;Acc:MGI:2183260]
6	39338197	IGL00094	A	T	N/A	46	36	-	N/A	Rab19	CCDS20021.1	ENSMUSG00000029923	RAB19, member RAS oncogene family Gene [Source:MGI Symbol;Acc:MGI:103292]
6	57674531	IGL00094	T	A	N/A	31	38	-	N/A	Lancl2	CCDS20185.1	ENSMUSG00000062190	LanC (bacterial lantibiotic synthetase component C)-like 2 Gene [Source:MGI Symbol;Acc:MGI:1919085]
6	123803189	IGL00087	A	G	F->S	162	39	0.925	possiblydamaging	Vmn2r25	CCDS51903.1	ENSMUSG00000072779	vomeronasal 2, receptor 25 Gene [Source:MGI Symbol;Acc:MGI:3644645]
6	142581710	IGL00090	A	T	N/A	177	38	-	N/A	Abcc9	CCDS39699.1,CCDS39696.1,CCDS39697.1,CCDS39698.1	ENSMUSG00000030249	ATP-binding cassette, sub-family C (CFTR/MRP), member 9 Gene [Source:MGI Symbol;Acc:MGI:1352630]
7	16483967	IGL00095	T	A	N/A	19	37	-	N/A	Crxos1	CCDS20841.1	ENSMUSG00000074365	Crx opposite strand transcript 1 Gene [Source:MGI Symbol;Acc:MGI:2451355]
7	17007583	IGL00089	T	C	Y->H	41	36	-	unknown	Zc3h4	CCDS52040.1	ENSMUSG00000059273	zinc finger CCCH-type containing 4 Gene [Source:MGI Symbol;Acc:MGI:2682314]	7:17007583:T->C:E9Q8K8:256:Y:TAT:T:0:+:CCDS52040.1
7	29759695	IGL00087	A	C	N/A	117	37	-	N/A	Eif3k	CCDS21062.1	ENSMUSG00000053565	eukaryotic translation initiation factor 3, subunit K Gene [Source:MGI Symbol;Acc:MGI:1921080]
7	35031006	IGL00089	A	T	N/A	59	36	-	N/A	4931406P16Rik	CCDS21139.1	ENSMUSG00000066571	RIKEN cDNA 4931406P16 gene Gene [Source:MGI Symbol;Acc:MGI:1924311]
7	49119800	IGL00089	T	A	K->M	305	39			AC108824.1	CCDS52212.1	ENSMUSG00000090383	vomeronasal receptor Vmn2r58 [Source:RefSeq peptide;Acc:NP_001098525]
7	50867349	IGL00087	T	A	N/A	75	38	-	N/A	Zfp819	CCDS21176.1	ENSMUSG00000055102	zinc finger protein 819 Gene [Source:MGI Symbol;Acc:MGI:1921650]
7	52264306	IGL00094	G	T	S->Y	7	37	-	unknown	Scaf1	CCDS21225.1	ENSMUSG00000038406	SR-related CTD-associated factor 1 Gene [Source:MGI Symbol;Acc:MGI:2141980]	7:52264306:G->T:Q5U4C3:173:S:GGA:G:1:-:CCDS21225.1
7	92064880	IGL00088	T	A	M->K	395	39			Olfr290	CCDS21421.1	ENSMUSG00000070459	olfactory receptor 290 Gene [Source:MGI Symbol;Acc:MGI:3030124]
7	109603021	IGL00087	T	A	L->Stop	82	38	-	N/A	Rrm1	CCDS40049.1	ENSMUSG00000030978	ribonucleotide reductase M1 Gene [Source:MGI Symbol;Acc:MGI:98180]
7	117422747	IGL00089	A	G	E->G	9	34			Swap70	CCDS21744.1	ENSMUSG00000031015	SWA-70 protein Gene [Source:MGI Symbol;Acc:MGI:1298390]
7	138223054	IGL00091	C	A	T->K	381	39	-	unknown	Dmbt1	CCDS21909.1	ENSMUSG00000047517	deleted in malignant brain tumors 1 Gene [Source:MGI Symbol;Acc:MGI:106210]	7:138223054:C->A:Q60997:721:T:ACA:C:1:+:CCDS21909.1_NO_MAP
8	4754258	IGL00094	A	C	Y->Stop	135	38	-	N/A	Shcbp1	CCDS22088.1	ENSMUSG00000022322	Shc SH2-domain binding protein 1 Gene [Source:MGI Symbol;Acc:MGI:1338802]
8	8660589	IGL00089	T	C	D->G	95	32			Efnb2	CCDS22090.1	ENSMUSG00000001300	ephrin B2 Gene [Source:MGI Symbol;Acc:MGI:105097]
8	11443685	IGL00088	G	T	G->V	60	36			Col4a2	CCDS40220.1	ENSMUSG00000031503	collagen, type IV, alpha 2 Gene [Source:MGI Symbol;Acc:MGI:88455]
8	12580941	IGL00087	C	T	N/A	328	37	-	N/A	1700094C09Rik	CCDS40222.1	ENSMUSG00000010435	RIKEN cDNA 1700094C09 gene Gene [Source:MGI Symbol;Acc:MGI:1925884]
8	16009297	IGL00095	A	G	N/A	14	36	-	N/A	Csmd1	CCDS40244.1	ENSMUSG00000060924	CUB and Sushi multiple domains 1 Gene [Source:MGI Symbol;Acc:MGI:2137383]
8	27008328	IGL00088	G	A	C->Y	180	38.5			Kcnu1	CCDS52530.1	ENSMUSG00000031576	potassium channel, subfamily U, member 1 Gene [Source:MGI Symbol;Acc:MGI:1202300]
8	77648844	IGL00094	T	G	N/A	116	37	-	N/A	Mcm5	CCDS22424.1	ENSMUSG00000005410	minichromosome maintenance deficient 5, cell division cycle 46 (S. cerevisiae) Gene [Source:MGI Symbol;Acc:MGI:103197]
8	113843328	IGL00089	T	A	R->Stop	94	38	-	N/A	Mlkl	CCDS52671.1	ENSMUSG00000012519	mixed lineage kinase domain-like Gene [Source:MGI Symbol;Acc:MGI:1921818]
8	125732919	IGL00089	A	G	N/A	217	37	-	N/A	Chmp1a	CCDS40509.1	ENSMUSG00000000743	chromatin modifying protein 1A Gene [Source:MGI Symbol;Acc:MGI:1920159]
8	127400814	IGL00089	T	C	N/A	153	37	-	N/A	Gnpat	CCDS22776.1	ENSMUSG00000031985	glyceronephosphate O-acyltransferase Gene [Source:MGI Symbol;Acc:MGI:1343460]
9	30769242	IGL00090	C	A	Y->Stop	15	28	-	N/A	Adamts8	CCDS22946.1	ENSMUSG00000031994	a disintegrin-like and metallopeptidase (reprolysin type) with thrombospondin type 1 motif, 8 Gene [Source:MGI Symbol;Acc:MGI:1353468]
9	31168397	IGL00087	T	C	N/A	72	37	-	N/A	Prdm10	CCDS40570.1	ENSMUSG00000042496	PR domain containing 10 Gene [Source:MGI Symbol;Acc:MGI:2682952]
9	38545399	IGL00092	T	A	N/A	99	38	-	N/A	Vwa5a	CCDS23024.1	ENSMUSG00000023186	von Willebrand factor A domain containing 5A Gene [Source:MGI Symbol;Acc:MGI:1915026]
9	48400029	IGL00088	A	T	N/A	134	38	-	N/A	Nnmt	CCDS23157.1	ENSMUSG00000032271	nicotinamide N-methyltransferase Gene [Source:MGI Symbol;Acc:MGI:1099443]
9	57529876	IGL00091	G	T	S->Stop	161	37	-	N/A	Cyp1a2	CCDS23229.1	ENSMUSG00000032310	cytochrome P450, family 1, subfamily a, polypeptide 2 Gene [Source:MGI Symbol;Acc:MGI:88589]
9	75009304	IGL00090	T	A	C->Stop	339	39	-	N/A	Myo5a	CCDS52860.1	ENSMUSG00000034593	myosin VA Gene [Source:MGI Symbol;Acc:MGI:105976]
9	92185470	IGL00092	T	A	N/A	88	37	-	N/A	Plscr2	CCDS23405.1	ENSMUSG00000032372	phospholipid scramblase 2 Gene [Source:MGI Symbol;Acc:MGI:1270860]
9	105660521	IGL00089	T	A	N/A	36	37	-	N/A	Col6a6	CCDS52906.1	ENSMUSG00000043719	collagen, type VI, alpha 6 Gene [Source:MGI Symbol;Acc:MGI:2444259]
9	107872881	IGL00088	C	T	R->W	96	36			Traip	CCDS23511.1	ENSMUSG00000032586	TRAF-interacting protein Gene [Source:MGI Symbol;Acc:MGI:1096377]
9	114239658	IGL00089	T	C	Stop->Q	165	39	-	N/A	Bcl2a1c	CCDS23591.1	ENSMUSG00000053820	B-cell leukemia/lymphoma 2 related protein A1c Gene [Source:MGI Symbol;Acc:MGI:1278327]
10	7582265	IGL00095	T	C	V->A	68	33.5			Zc3h12d	CCDS48496.1	ENSMUSG00000039981	zinc finger CCCH type containing 12D Gene [Source:MGI Symbol;Acc:MGI:3045313]
10	38785401	IGL00088	T	C	N/A	57	38	-	N/A	Lama4	CCDS35882.1	ENSMUSG00000019846	laminin, alpha 4 Gene [Source:MGI Symbol;Acc:MGI:109321]
10	74619816	IGL00090	T	C	N/A	79	37	-	N/A	Bcr	CCDS35935.1	ENSMUSG00000009681	breakpoint cluster region Gene [Source:MGI Symbol;Acc:MGI:88141]
10	80204724	IGL00094	T	C	M->V	44	36			Ap3d1	CCDS35984.1	ENSMUSG00000020198	adaptor-related protein complex 3, delta 1 subunit Gene [Source:MGI Symbol;Acc:MGI:107734]
10	80366782	IGL00087	T	C	D->G	85	36			Lmnb2	CCDS24037.1	ENSMUSG00000062075	lamin B2 Gene [Source:MGI Symbol;Acc:MGI:96796]
10	85763720	IGL00092	G	C	N/A	150	37	-	N/A	Syn3,Timp3	CCDS24096.1,CCDS24097.1,CCDS48659.1	ENSMUSG00000020044,ENSMUSG00000059602	synapsin III Gene [Source:MGI Symbol;Acc:MGI:1351334],tissue inhibitor of metalloproteinase 3 Gene [Source:MGI Symbol;Acc:MGI:98754]
10	86331951	IGL00091	A	T	N/A	65	34	-	N/A	Stab2	CCDS36021.1	ENSMUSG00000035459	stabilin 2 Gene [Source:MGI Symbol;Acc:MGI:2178743]
10	127638027	IGL00088	A	G	N/A	126	38	-	N/A	Gls2	CCDS24263.1	ENSMUSG00000044005	glutaminase 2 (liver, mitochondrial) Gene [Source:MGI Symbol;Acc:MGI:2143539]
11	5520134	IGL00087	A	C	Y->S	87	39	-	unknown	Ankrd36	CCDS36103.1	ENSMUSG00000020481	ankyrin repeat domain 36 Gene [Source:MGI Symbol;Acc:MGI:1923639]	11:5520134:A->C:Q5QNR3:533:Y:TAT:A:1:+:ENSMUST00000118112
11	54754319	IGL00094	G	T	Y->Stop	87	36	-	N/A	Tnip1	CCDS24704.1	ENSMUSG00000020400	TNFAIP3 interacting protein 1 Gene [Source:MGI Symbol;Acc:MGI:1926194]
11	64994446	IGL00092	T	C	N/A	53	39	-	N/A	Myocd	CCDS48819.1,CCDS24843.1	ENSMUSG00000020542	myocardin Gene [Source:MGI Symbol;Acc:MGI:2137495]
11	72887031	IGL00088	A	T	N/A	38	37.5	-	N/A	1200014J11Rik	CCDS24994.1	ENSMUSG00000020783	RIKEN cDNA 1200014J11 gene Gene [Source:MGI Symbol;Acc:MGI:1914124]
11	74477566	IGL00095	T	C	V->A	95	36			1300001I01Rik	CCDS36223.1	ENSMUSG00000020741	RIKEN cDNA 1300001I01 gene Gene [Source:MGI Symbol;Acc:MGI:1921398]
11	82703248	IGL00088	T	C	D->G	86	32			Rad51l3	CCDS36250.1	ENSMUSG00000018841	RAD51-like 3 (S. cerevisiae) Gene [Source:MGI Symbol;Acc:MGI:1261809]
11	101602182	IGL00090	T	C	N/A	17	39	-	N/A	Dhx8	CCDS25479.1	ENSMUSG00000034931	DEAH (Asp-Glu-Ala-His) box polypeptide 8 Gene [Source:MGI Symbol;Acc:MGI:1306823]
11	106429849	IGL00090	A	T	V->E	42	34	-	unknown	Tex2	CCDS25557.1	ENSMUSG00000040548	testis expressed gene 2 Gene [Source:MGI Symbol;Acc:MGI:102465]	11:106429849:A->T:Q6ZPJ0:23:V:CAC:A:1:-:CCDS25557.1
11	107073957	IGL00087	T	C	N/A	54	37	-	N/A	Pitpnc1	CCDS25567.1	ENSMUSG00000040430	phosphatidylinositol transfer protein, cytoplasmic 1 Gene [Source:MGI Symbol;Acc:MGI:1919045]
11	114862863	IGL00092	T	C	N/A	114	37	-	N/A	AF251705	CCDS25616.1	ENSMUSG00000044811	cDNA sequence AF251705 Gene [Source:MGI Symbol;Acc:MGI:2153249]
12	56823760	IGL00089	C	A	N/A	18	37	-	N/A	Ralgapa1	CCDS36452.1	ENSMUSG00000021027	Ral GTPase activating protein, alpha subunit 1 Gene [Source:MGI Symbol;Acc:MGI:1931050]
12	73043206	IGL00087	G	T	S->I	48	35.5	-	unknown	Daam1	CCDS25964.1	ENSMUSG00000034574	dishevelled associated activator of morphogenesis 1 Gene [Source:MGI Symbol;Acc:MGI:1914596]	12:73043206:G->T:Q8BPM0:131:S:AGT:G:1:+:CCDS25964.1_NO_MAP
12	81971054	IGL00089	T	G	N/A	24	37	-	N/A	4933426M11Rik	CCDS26016.1	ENSMUSG00000021133	RIKEN cDNA 4933426M11 gene Gene [Source:MGI Symbol;Acc:MGI:2444661]
12	100111419	IGL00091	G	A	N/A	53	39	-	N/A	Eml5	CCDS36519.1	ENSMUSG00000051166	echinoderm microtubule associated protein like 5 Gene [Source:MGI Symbol;Acc:MGI:2442513]
12	106887189	IGL00095	G	C	N/A	33	34	-	N/A	Atg2b	CCDS36550.1	ENSMUSG00000041341	ATG2 autophagy related 2 homolog B (S. cerevisiae) Gene [Source:MGI Symbol;Acc:MGI:1923809]
12	120167168	IGL00092	T	C	D->G	20	36.5			Abcb5	CCDS49198.1	ENSMUSG00000072791	ATP-binding cassette, sub-family B (MDR/TAP), member 5 Gene [Source:MGI Symbol;Acc:MGI:1924956]
13	28113329	IGL00087	G	A	G->E	63	37			Prl4a1	CCDS26409.1	ENSMUSG00000005891	prolactin family 4, subfamily a, member 1 Gene [Source:MGI Symbol;Acc:MGI:1206587]
13	49289103	IGL00092	A	T	N/A	47	36	-	N/A	Ninj1	CCDS26497.1	ENSMUSG00000037966	ninjurin 1 Gene [Source:MGI Symbol;Acc:MGI:1196617]
13	57689100	IGL00095	A	G	N/A	111	37	-	N/A	Spock1	CCDS49279.1	ENSMUSG00000056222	sparc/osteonectin, cwcv and kazal-like domains proteoglycan 1 Gene [Source:MGI Symbol;Acc:MGI:105371]
13	81544407	IGL00090	T	G	N/A	19	37	-	N/A	Gpr98	CCDS36737.1	ENSMUSG00000069170	G protein-coupled receptor 98 Gene [Source:MGI Symbol;Acc:MGI:1274784]
14	32023401	IGL00091	C	A	N/A	14	37	-	N/A	Tnnc1,AC154446.1	CCDS36854.1	ENSMUSG00000091898,ENSMUSG00000021909	troponin C, cardiac/slow skeletal Gene [Source:MGI Symbol;Acc:MGI:98779],troponin C, slow skeletal and cardiac muscles [Source:RefSeq peptide;Acc:NP_033419]
14	32317712	IGL00089	T	A	N/A	25	37	-	N/A	Eaf1	CCDS26914.1	ENSMUSG00000021890	ELL associated factor 1 Gene [Source:MGI Symbol;Acc:MGI:1921677]
14	60861414	IGL00088	T	A	I->L	84	38			Nupl1	CCDS27175.1	ENSMUSG00000063895	nucleoporin like 1 Gene [Source:MGI Symbol;Acc:MGI:1919094]
14	61448289	IGL00091	C	A	N->K	45	25.5			Mipep	CCDS49517.1	ENSMUSG00000021993	mitochondrial intermediate peptidase Gene [Source:MGI Symbol;Acc:MGI:1917728]
14	61859184	IGL00088	T	A	R->Stop	64	39	-	N/A	Sgcg,Sacs	CCDS27181.1,CCDS27180.1	ENSMUSG00000048279,ENSMUSG00000035296	sacsin Gene [Source:MGI Symbol;Acc:MGI:1354724],sarcoglycan, gamma (dystrophin-associated glycoprotein) Gene [Source:MGI Symbol;Acc:MGI:1346524]
15	36475371	IGL00094	T	A	N/A	36	38	-	N/A	Snx31	CCDS27430.1	ENSMUSG00000013611	sorting nexin 31 Gene [Source:MGI Symbol;Acc:MGI:1913946]
15	66460597	IGL00095	A	G	T->A	70	37			Phf20l1	CCDS49621.1	ENSMUSG00000072501	PHD finger protein 20-like 1 Gene [Source:MGI Symbol;Acc:MGI:2444412]
15	71280924	IGL00088	A	G	L->P	125	38			Fam135b	CCDS49626.1	ENSMUSG00000036800	family with sequence similarity 135, member B Gene [Source:MGI Symbol;Acc:MGI:1917613]
15	79077687	IGL00094	T	C	N/A	65	34.5			Pick1	CCDS27635.1	ENSMUSG00000068206	protein interacting with C kinase 1 Gene [Source:MGI Symbol;Acc:MGI:894645]
15	83167157	IGL00091	C	A	N/A	36	39	-	N/A	Arfgap3	CCDS49683.1	ENSMUSG00000054277	ADP-ribosylation factor GTPase activating protein 3 Gene [Source:MGI Symbol;Acc:MGI:1913501]
15	83777258	IGL00091	T	C	N/A	8	38.5	-	N/A	Efcab6	CCDS27707.2	ENSMUSG00000022441	EF-hand calcium binding domain 6 Gene [Source:MGI Symbol;Acc:MGI:1924877]
15	84765834	IGL00091	T	A	F->Y	22	35	-	unknown	Nup50	CCDS27714.1	ENSMUSG00000016619	nucleoporin 50 Gene [Source:MGI Symbol;Acc:MGI:1351502]	15:84765834:T->A:Q9JIH2:293:F:TTC:T:1:+:CCDS27714.1_NO_MAP
15	99466553	IGL00088	T	C	N/A	52	37	-	N/A	Racgap1	CCDS27825.1	ENSMUSG00000023015	Rac GTPase-activating protein 1 Gene [Source:MGI Symbol;Acc:MGI:1349423]
16	38542998	IGL00090	C	A	W->L	61	39			Poglut1	CCDS28170.1	ENSMUSG00000034064	protein O-glucosyltransferase 1 Gene [Source:MGI Symbol;Acc:MGI:2444232]
16	58915676	IGL00088	C	T	E->K	148	39			Olfr180	CCDS28239.1	ENSMUSG00000090629	olfactory receptor 180 Gene [Source:MGI Symbol;Acc:MGI:3030014]
17	33155703	IGL00087	C	A	G->V	8	39			Zfp763	CCDS37560.1	ENSMUSG00000067430	zinc finger protein 763 Gene [Source:MGI Symbol;Acc:MGI:1920701]
17	35067185	IGL00087	A	G	N/A	47	34	-	N/A	Slc44a4	CCDS37591.1	ENSMUSG00000007034	solute carrier family 44, member 4 Gene [Source:MGI Symbol;Acc:MGI:1917379]
17	46662658	IGL00087	T	A	Q->L	27	37			Cul9	CCDS37636.1	ENSMUSG00000040327	cullin 9 Gene [Source:MGI Symbol;Acc:MGI:1925559]
17	53972444	IGL00089	A	C	Y->Stop	55	38	-	N/A	Sult1c2	CCDS28883.1	ENSMUSG00000023122	sulfotransferase family, cytosolic, 1C, member 2 Gene [Source:MGI Symbol;Acc:MGI:1916333]
17	55931180	IGL00089	A	T	N/A	35	38	-	N/A	Emr4	CCDS50148.1	ENSMUSG00000032915	EGF-like module containing, mucin-like, hormone receptor-like sequence 4 Gene [Source:MGI Symbol;Acc:MGI:1196464]
18	12738801	IGL00091	A	G	T->A	107	36			Lama3	CCDS50222.1	ENSMUSG00000024421	laminin, alpha 3 Gene [Source:MGI Symbol;Acc:MGI:99909]
18	32975049	IGL00091	A	G	N/A	85	37	-	N/A	Tslp	CCDS29121.1	ENSMUSG00000024379	thymic stromal lymphopoietin Gene [Source:MGI Symbol;Acc:MGI:1855696]
18	36825113	IGL00088	A	G	N/A	97	37	-	N/A	Eif4ebp3	CCDS29155.1	ENSMUSG00000090264	eukaryotic translation initiation factor 4E binding protein 3 Gene [Source:MGI Symbol;Acc:MGI:1270847]
18	37158156	IGL00089	T	C	F->S	170	39			Pcdha1	CCDS37774.1,CCDS37776.1,CCDS37777.1,CCDS37775.1	ENSMUSG00000007440	protocadherin alpha 1 Gene [Source:MGI Symbol;Acc:MGI:2150982]
18	37304729	IGL00094	A	T	L->F	174	38			Pcdha1	CCDS29168.1,CCDS37774.1,CCDS29166.1,CCDS37776.1,CCDS37778.1,CCDS37777.1,CCDS37779.1,CCDS37775.1,CCDS29167.1	ENSMUSG00000007440	protocadherin alpha 1 Gene [Source:MGI Symbol;Acc:MGI:2150982]
18	39588262	IGL00094	A	T	N/A	107	38	-	N/A	Nr3c1	CCDS37791.1	ENSMUSG00000024431	nuclear receptor subfamily 3, group C, member 1 Gene [Source:MGI Symbol;Acc:MGI:95824]
19	7014194	IGL00088	A	C	V->G	48	36			Gpr137	CCDS50372.1,CCDS50371.1,CCDS50370.1,CCDS29512.1	ENSMUSG00000024958	G protein-coupled receptor 137 Gene [Source:MGI Symbol;Acc:MGI:2147529]
19	13936276	IGL00094	A	T	N/A	85	39	-	N/A	Olfr1502	CCDS29677.1	ENSMUSG00000056858	olfactory receptor 1502 Gene [Source:MGI Symbol;Acc:MGI:3031336]
X	67087510	IGL00091	A	T	K->Stop	16	39	-	N/A	Aff2	CCDS30173.1	ENSMUSG00000031189	AF4/FMR2 family, member 2 Gene [Source:MGI Symbol;Acc:MGI:1202294]
X	98648553	IGL00091	G	A	W->Stop	20	37	-	N/A	Itgb1bp2	CCDS41079.1	ENSMUSG00000031312	integrin beta 1 binding protein 2 Gene [Source:MGI Symbol;Acc:MGI:1353420]
					18 Stop
					65 Splice
					370							AA substitutions=
